# Supplementary material for: Evolution of context dependent regulation by expansion of feast/famine regulatory proteins
Source: BMC Syst Biol. 2014 Nov 14;8:122. doi: 10.1186/s12918-014-0122-2 (PMC4236453; doi:10.1186/s12918-014-0122-2)
Supplement: Additional file 1: Table S1. — Number of FFRPs for archaeal species. [file 12918_2014_122_MOESM1_ESM.xlsx]

## Sheet: Table S1. Number of lrps in dif
Table S1. Number of FFRPs for archaeal species.
Phylum	Species	Number of FFRP Paralogs
Euryarchaeota: 401 entried from 72 species	Haloferax volcanii DS2	15
	Natrialba magadii ATCC 43099	14
	Halorubrum lacusprofundi ATCC 49239	14
	Pyrococcus sp. NA2	13
	Halomicrobium mukohataei DSM 12286	13
	Haloterrigena turkmenica DSM 5511	13
	Thermococcus gammatolerans EJ3	12
	Halorhabdus utahensis DSM 12940	12
	Pyrococcus horikoshii OT3	11
	Thermococcus onnurineus NA1	10
	Thermococcus sibiricus MM 739	10
	Halogeometricum borinquense DSM 11551	10
	Haloquadratum walsbyi DSM 16790	10
	Haladaptatus paucihalophilus DX253	10
	Aciduliprofundum boonei T469	10
	Pyrococcus abyssi GE5	9
	Thermococcus kodakarensis KOD1	9
	Natronomonas pharaonis DSM 2160	9
	Halobacterium sp. NRC-1	9
	Halobacterium salinarum R1	9
	Halopiger xanaduensis SH-6	9
	Archaeoglobus fulgidus DSM 4304	9
	uncultured methanogenic archaeon RC-I	9
	Pyrococcus furiosus DSM 3638	8
	Thermococcus barophilus MP	8
	Halalkalicoccus jeotgali B3	8
	Ferroglobus placidus DSM 10642	8
	Haloarcula marismortui ATCC 43049	7
	Archaeoglobus profundus DSM 5631	7
	Thermococcus sp. AM4	6
	Methanocella paludicola SANAE	6
	Ferroplasma acidarmanus fer1	6
	Halorhabdus tiamatea SARL4B	6
	Methanosaeta thermophila PT	5
	Picrophilus torridus DSM 9790	5
	Methanosaeta concilii GP6	4
	Methanoculleus marisnigri JR1	4
	Methanosphaerula palustris E1-9c	4
	Methanoregula boonei 6A8	4
	Thermoplasma volcanium GSS1	4
	Thermoplasma acidophilum DSM 1728	4
	Methanosarcina mazei Go1	3
	Methanosalsum zhilinae DSM 4017	3
	Archaeoglobus veneficus SNP6	3
	Methanosphaera stadtmanae DSM 3091	2
	Methanobacterium sp. AL-21	2
	Methanocaldococcus jannaschii DSM 2661	2
	Methanocaldococcus vulcanius M7	2
	Methanosarcina barkeri str. Fusaro	2
	Methanosarcina acetivorans C2A	2
	Methanohalophilus mahii DSM 5219	2
	Methanococcoides burtonii DSM 6242	2
	Methanohalobium evestigatum Z-7303	2
	Methanospirillum hungatei JF-1	2
	Methanoplanus petrolearius DSM 11571	2
	Methanothermus fervidus DSM 2088	1
	Methanobrevibacter ruminantium M1	1
	Methanobrevibacter smithii ATCC 35061	1
	Methanobrevibacter smithii DSM 2375	1
	Methanobrevibacter smithii DSM 2374	1
	Methanococcus maripaludis C5	1
	Methanococcus maripaludis S2	1
	Methanococcus maripaludis C7	1
	Methanococcus maripaludis C6	1
	Methanococcus voltae A3	1
	Methanococcus aeolicus Nankai-3	1
	Methanococcus vannielii SB	1
	Methanothermococcus okinawensis IH1	1
	Methanocaldococcus fervens AG86	1
	Methanocaldococcus sp. FS406-22	1
	Methanocaldococcus infernus ME	1
	Methanocorpusculum labreanum Z	1
Crenarchaeota: 150 entries from 34 species	Metallosphaera sedula DSM 5348	10
	Ignicoccus hospitalis KIN4/I	9
	Sulfolobus solfataricus P2	7
	Sulfolobus tokodaii str. 7	7
	Thermofilum pendens Hrk 5	7
	Sulfolobus solfataricus 98/2	6
	Sulfolobus islandicus Y.N.15.51	6
	Sulfolobus islandicus L.D.8.5	6
	Sulfolobus islandicus Y.G.57.14	6
	Sulfolobus islandicus M.16.27	6
	Sulfolobus islandicus M.14.25	6
	Sulfolobus islandicus M.16.4	5
	Sulfolobus islandicus L.S.2.15	5
	Pyrobaculum islandicum DSM 4184	5
	Pyrobaculum calidifontis JCM 11548	5
	Pyrobaculum arsenaticum DSM 13514	5
	Thermoproteus neutrophilus V24Sta	5
	Staphylothermus marinus F1	5
	Vulcanisaeta distributa DSM 14429	4
	Vulcanisaeta moutnovskia 768-28	4
	Aeropyrum pernix K1	4
	Caldivirga maquilingensis IC-167	4
	Desulfurococcus mucosus DSM 2162	3
	Acidianus hospitalis W1	3
	Metallosphaera cuprina Ar-4	3
	Thermosphaera aggregans DSM 11486	2
	Pyrobaculum aerophilum str. IM2	2
	Thermoproteus uzoniensis 768-20	2
	Sulfolobus acidocaldarius DSM 639	2
	Acidilobus saccharovorans 345-15	2
	Desulfurococcus kamchatkensis 1221n	1
	Ignisphaera aggregans DSM 17230	1
	Staphylothermus hellenicus DSM 12710	1
	Hyperthermus butylicus DSM 5456	1
Thaumarchaeota: 34 entries from 4 species	Nitrosopumilus	16
	Candidatus Nitrosoarchaeum	5
	Candidatus Korarchaeum	9
	Cenarchaeales	4
	Average FFRP Copies	5 ± 4
