# Supplementary material for: Evolution of context dependent regulation by expansion of feast/famine regulatory proteins
Source: BMC Syst Biol. 2014 Nov 14;8:122. doi: 10.1186/s12918-014-0122-2 (PMC4236453; doi:10.1186/s12918-014-0122-2)
Supplement: Additional file 3: Table S2. — Proteins from UniProt with the same domains as Trh2 (IPR000485 and PF02080). [file 12918_2014_122_MOESM3_ESM.xlsx]

## Sheet: uniprot-ipr000485+AND+pf02080
Table S2. Proteins from UniProt with the same domains as Trh2 (IPR000485 and PF02080).
Entry	Entry name	Protein names	Gene names	Organism	Cross-reference (InterPro)	Cross-reference (Pfam)	Cross-reference (SMART)
H3ZMU1	H3ZMU1_THELN	AsnC family transcriptional regulator	OCC_05716	Thermococcus litoralis (strain ATCC 51850 / DSM 5473 / JCM 8560 / NS-C)	IPR000485;IPR011017;IPR013603;IPR019888;IPR019885;IPR000524;IPR011991;	PF08394;PF13412;	SM00344;SM00746;
C7NRI9	C7NRI9_HALUD	Putative transcriptional regulator, AsnC family	Huta_1753	Halorhabdus utahensis (strain DSM 12940 / JCM 11049 / AX-2)	IPR000485;IPR011017;IPR013603;IPR019888;IPR019885;IPR011991;	PF08394;PF13404;	SM00344;SM00746;
G0I028	G0I028_HALHT	Transcription regulator	HAH_5115	Haloarcula hispanica (strain ATCC 33960 / DSM 4426 / JCM 8911 / NBRC 102182 / NCIMB 2187 / VKM B-1755)	IPR000485;IPR006037;IPR019888;IPR011991;	PF13412;PF02080;	SM00344;
C7NMS3	C7NMS3_HALUD	Putative transcriptional regulator, AsnC family	Huta_1210	Halorhabdus utahensis (strain DSM 12940 / JCM 11049 / AX-2)	IPR000485;IPR006037;IPR019888;IPR011991;	PF13412;PF02080;	SM00344;
V5TSM0	V5TSM0_HALHI	AsnC family transcriptional regulator	HISP_18745	Haloarcula hispanica N601	IPR000485;IPR006037;IPR019888;IPR011991;	PF13412;PF02080;	SM00344;
R4W8Y1	R4W8Y1_9EURY	Lrp-type transcriptional regulator	L593_05425	Salinarchaeum sp. Harcht-Bsk1	IPR000485;IPR006037;IPR019888;IPR011991;	PF13412;PF02080;	SM00344;
B0R5A0	B0R5A0_HALS3	Lrp/AsnC family transcription regulator / TrkA domain protein	trh2 OE_2844R	Halobacterium salinarum (strain ATCC 29341 / DSM 671 / R1)	IPR000485;IPR006037;IPR019888;IPR019885;IPR011991;	PF13412;PF02080;	SM00344;
D2RW73	D2RW73_HALTV	Putative transcriptional regulator, AsnC family	Htur_0564	Haloterrigena turkmenica (strain ATCC 51198 / DSM 5511 / NCIMB 13204 / VKM B-1734) (Halococcus turkmenicus)	IPR000485;IPR006037;IPR019888;IPR011991;	PF13412;PF02080;	SM00344;
D2RZI7	D2RZI7_HALTV	Putative transcriptional regulator, AsnC family	Htur_3161	Haloterrigena turkmenica (strain ATCC 51198 / DSM 5511 / NCIMB 13204 / VKM B-1734) (Halococcus turkmenicus)	IPR000485;IPR006037;IPR019888;IPR011991;	PF13412;PF02080;	SM00344;
Q3IM32	Q3IM32_NATPD	Lrp/AsnC family transcription regulator / TrkA domain protein	trkA3 NP_6106A	Natronomonas pharaonis (strain ATCC 35678 / DSM 2160) (Halobacterium pharaonis)	IPR000485;IPR006037;IPR019888;IPR011991;	PF13412;PF02080;	SM00344;
I7BIZ2	I7BIZ2_NATSJ	Putative transcriptional regulator, AsnC family protein	NJ7G_1020	Natrinema sp. (strain J7-2)	IPR000485;IPR006037;IPR019888;IPR011991;	PF13412;PF02080;	SM00344;
Q18KK2	Q18KK2_HALWD	Lrp/AsnC family transcription regulator / TrkA domain protein	HQ_1315A	Haloquadratum walsbyi (strain DSM 16790 / HBSQ001)	IPR000485;IPR006037;IPR019888;IPR011991;	PF13412;PF02080;	SM00344;
F8D972	F8D972_HALXS	Putative transcriptional regulator, AsnC family	Halxa_1046	Halopiger xanaduensis (strain DSM 18323 / JCM 14033 / SH-6)	IPR000485;IPR006037;IPR019888;IPR011991;	PF13404;PF02080;	SM00344;
Q9HQ80	Q9HQ80_HALSA	Transcription regulator	trh2 VNG_1285G	Halobacterium salinarum (strain ATCC 700922 / JCM 11081 / NRC-1) (Halobacterium halobium)	IPR000485;IPR006037;IPR019888;IPR019885;IPR011991;	PF13412;PF02080;	SM00344;
G0LHS0	G0LHS0_HALWC	Lrp/AsnC family transcription regulator / TrkA domain protein	Hqrw_1350	Haloquadratum walsbyi (strain DSM 16854 / JCM 12705 / C23)	IPR000485;IPR006037;IPR019888;IPR011991;	PF13412;PF02080;	SM00344;
M0B2E2	M0B2E2_9EURY	AsnC family transcriptional regulator	C480_15840	Natrialba aegyptia DSM 13077	IPR000485;IPR006037;IPR011991;	PF13404;PF02080;
U1N1L6	U1N1L6_9EURY	Transcriptional regulator	J07HQW1_00251	Haloquadratum walsbyi J07HQW1	IPR000485;IPR006037;IPR019888;IPR011991;	PF13412;PF02080;	SM00344;
U1PEK4	U1PEK4_9EURY	Transcriptional regulator	J07HQW1_00539	Haloquadratum walsbyi J07HQW1	IPR000485;IPR006037;IPR019888;IPR011991;	PF13412;PF02080;	SM00344;
U1MPE7	U1MPE7_9EURY	Transcriptional regulator	J07HQW1_01843	Haloquadratum walsbyi J07HQW1	IPR000485;IPR006037;IPR011991;	PF13412;PF02080;
M0E0V3	M0E0V3_9EURY	Putative transcriptional regulator, AsnC family protein	C471_07791	Halorubrum saccharovorum DSM 1137	IPR000485;IPR006037;IPR011991;	PF13412;PF02080;
M0CQZ1	M0CQZ1_9EURY	Putative transcriptional regulator, AsnC family protein	C475_13682	Halosimplex carlsbadense 2-9-1	IPR000485;IPR006037;IPR011991;	PF13412;PF02080;
M0CYS9	M0CYS9_9EURY	Transcription regulator	C475_06620	Halosimplex carlsbadense 2-9-1	IPR000485;IPR006037;IPR019888;IPR019885;IPR011991;	PF13412;PF02080;	SM00344;
U1PKC2	U1PKC2_9EURY	Transcriptional regulator	J07HX64_02345	halophilic archaeon J07HX64	IPR000485;IPR006037;IPR011991;	PF13412;PF02080;
U1PHP7	U1PHP7_9EURY	Transcriptional regulator	J07HX64_01691	halophilic archaeon J07HX64	IPR000485;IPR006037;IPR019888;IPR019885;IPR011991;	PF13412;PF02080;	SM00344;
M0G8K3	M0G8K3_9EURY	Lrp-type transcriptional regulator	C457_11321	Haloferax prahovense DSM 18310	IPR000485;IPR006037;IPR019888;IPR019885;IPR011991;	PF13412;PF02080;	SM00344;
V4ZJW6	V4ZJW6_9ARCH	Transcriptional regulator, AsnC family	A07HR67_02114	uncultured archaeon A07HR67	IPR000485;IPR006037;IPR019888;IPR011991;	PF13412;PF02080;	SM00344;
M0JA76	M0JA76_9EURY	Transcriptional regulator	C438_08662	Haloferax denitrificans ATCC 35960	IPR000485;IPR006037;IPR019888;IPR011991;	PF13404;PF02080;	SM00344;
M0FXT8	M0FXT8_9EURY	Transcriptional regulator	C458_14682	Haloferax sp. ATCC BAA-644	IPR000485;IPR006037;IPR019888;IPR011991;	PF13412;PF02080;	SM00344;
M0BCV2	M0BCV2_9EURY	Lrp-type transcriptional regulator	C479_13223	Halovivax asiaticus JCM 14624	IPR000485;IPR006037;IPR019888;IPR011991;	PF13412;PF02080;	SM00344;
M0AVQ8	M0AVQ8_NATA1	AsnC family transcriptional regulator	C481_09218	Natrialba asiatica (strain ATCC 700177 / DSM 12278 / JCM 9576 / FERM P-10747 / NBRC 102637 / 172P1)	IPR000485;IPR006037;IPR011991;	PF13404;PF02080;
M0ATD0	M0ATD0_9EURY	AsnC family transcriptional regulator	C482_08406	Natrialba chahannaoensis JCM 10990	IPR000485;IPR006037;IPR019888;IPR011991;	PF13412;PF02080;	SM00344;
M0A763	M0A763_9EURY	AsnC family transcriptional regulator	C483_03515	Natrialba hulunbeirensis JCM 10989	IPR000485;IPR006037;IPR019888;IPR011991;	PF13412;PF02080;	SM00344;
M0BW49	M0BW49_9EURY	AsnC family transcriptional regulator	C477_18395	Haloterrigena salina JCM 13891	IPR000485;IPR006037;IPR019888;IPR011991;	PF13412;PF02080;	SM00344;
L9VWP5	L9VWP5_9EURY	AsnC family transcriptional regulator	C495_17282	Natronorubrum sulfidifaciens JCM 14089	IPR000485;IPR006037;IPR019888;IPR011991;	PF13412;PF02080;	SM00344;
M0C4N6	M0C4N6_9EURY	AsnC family transcriptional regulator	C477_13690	Haloterrigena salina JCM 13891	IPR000485;IPR006037;IPR019888;IPR011991;	PF13412;PF02080;	SM00344;
M0NN58	M0NN58_9EURY	AsnC family transcriptional regulator	C469_14232	Halorubrum lipolyticum DSM 21995	IPR000485;IPR006037;IPR019888;IPR011991;	PF13412;PF02080;	SM00344;
L9W3M1	L9W3M1_9EURY	AsnC family transcriptional regulator	C494_17593	Natronorubrum bangense JCM 10635	IPR000485;IPR006037;IPR019888;IPR011991;	PF13404;PF02080;	SM00344;
L9W728	L9W728_9EURY	AsnC family transcriptional regulator	C494_15423	Natronorubrum bangense JCM 10635	IPR000485;IPR006037;IPR019888;IPR011991;	PF13412;PF02080;	SM00344;
M0I1I4	M0I1I4_9EURY	Transcriptional regulator	C452_09696	Haloferax alexandrinus JCM 10717	IPR000485;IPR006037;IPR019888;IPR011991;	PF13412;PF02080;	SM00344;
M0HC89	M0HC89_9EURY	Lrp-type transcriptional regulator	C455_04476	Haloferax larsenii JCM 13917	IPR000485;IPR006037;IPR019888;IPR011991;	PF13412;PF02080;	SM00344;
M0LDS7	M0LDS7_9EURY	AsnC family transcriptional regulator	C445_13040	Halobiforma lacisalsi AJ5	IPR000485;IPR006037;IPR019888;IPR011991;	PF13404;PF02080;	SM00344;
M0LGE6	M0LGE6_9EURY	Putative transcriptional regulator, AsnC family protein	C445_10857	Halobiforma lacisalsi AJ5	IPR000485;IPR006037;IPR019888;IPR011991;	PF13412;PF02080;	SM00344;
M0FDC1	M0FDC1_9EURY	Transcriptional regulator	C460_11623	Haloferax sp. ATCC BAA-646	IPR000485;IPR006037;IPR019888;IPR011991;	PF13412;PF02080;	SM00344;
M0D048	M0D048_9EURY	Transcriptional regulator, AsnC family protein	C474_16039	Halosarcina pallida JCM 14848	IPR000485;IPR006037;IPR019888;IPR011991;	PF13412;PF02080;	SM00344;
M0LUR7	M0LUR7_9EURY	Transcription regulator	C447_13302	Halococcus hamelinensis 100A6	IPR000485;IPR006037;IPR019888;IPR011991;	PF13412;PF02080;	SM00344;
M0FR32	M0FR32_9EURY	Transcriptional regulator	C459_13004	Haloferax sp. ATCC BAA-645	IPR000485;IPR006037;IPR019888;IPR011991;	PF13412;PF02080;	SM00344;
L9X9U0	L9X9U0_9EURY	AsnC family transcriptional regulator	C493_07956	Natronolimnobius innermongolicus JCM 12255	IPR000485;IPR006037;IPR019888;IPR011991;	PF13412;PF02080;	SM00344;
M0PAS1	M0PAS1_9EURY	AsnC family transcriptional regulator	C461_11403	Halorubrum aidingense JCM 13560	IPR000485;IPR006037;IPR019888;IPR011991;	PF13412;PF02080;	SM00344;
M0MMA9	M0MMA9_9EURY	AsnC family transcriptional regulator	C446_02285	Halobiforma nitratireducens JCM 10879	IPR000485;IPR006037;IPR019888;IPR011991;	PF13404;PF02080;	SM00344;
L9W044	L9W044_HALJB	Putative transcriptional regulator, AsnC family protein	C497_00300	Halalkalicoccus jeotgali (strain DSM 18796 / CECT 7217 / JCM 14584 / KCTC 4019 / B3)	IPR000485;IPR006037;IPR011991;	PF13412;PF02080;
M0HMS7	M0HMS7_9EURY	Lrp-type transcriptional regulator	C453_10415	Haloferax elongans ATCC BAA-1513	IPR000485;IPR006037;IPR019888;IPR011991;	PF13412;PF02080;	SM00344;
M0GH34	M0GH34_HALL2	Transcriptional regulator	C456_17122	Haloferax lucentense (strain DSM 14919 / JCM 9276 / NCIMB 13854 / Aa 2.2) (Haloferax alicantei)	IPR000485;IPR006037;IPR019888;IPR011991;	PF13412;PF02080;	SM00344;
M0I300	M0I300_9EURY	Transcriptional regulator	C441_13655	Haloferax sulfurifontis ATCC BAA-897	IPR000485;IPR006037;IPR019888;IPR011991;	PF13412;PF02080;	SM00344;
M0IKU3	M0IKU3_9EURY	Lrp-type transcriptional regulator	C441_03924	Haloferax sulfurifontis ATCC BAA-897	IPR000485;IPR006037;IPR019888;IPR011991;	PF13412;PF02080;	SM00344;
L9ZDD3	L9ZDD3_9EURY	Putative transcriptional regulator, AsnC family protein	C486_02448	Natrinema gari JCM 14663	IPR000485;IPR006037;IPR019888;IPR011991;	PF13412;PF02080;	SM00344;
M0CG14	M0CG14_9EURY	AsnC family transcriptional regulator	C476_07172	Haloterrigena limicola JCM 13563	IPR000485;IPR006037;IPR019888;IPR011991;	PF13412;PF02080;	SM00344;
L5NWX5	L5NWX5_9EURY	Transcriptional regulator	D320_09017	Haloferax sp. BAB2207	IPR000485;IPR006037;IPR019888;IPR011991;	PF13412;PF02080;	SM00344;
M0K9F1	M0K9F1_HALAR	Transcription regulator	C443_19917	Haloarcula argentinensis DSM 12282	IPR000485;IPR006037;IPR019888;IPR011991;	PF13412;PF02080;	SM00344;
L9YCP5	L9YCP5_9EURY	AsnC family transcriptional regulator	C489_00471	Natrinema versiforme JCM 10478	IPR000485;IPR006037;IPR019888;IPR011991;	PF13412;PF02080;	SM00344;
M0PAY9	M0PAY9_9EURY	AsnC family transcriptional regulator	C468_04047	Halorubrum kocurii JCM 14978	IPR000485;IPR006037;IPR019888;IPR011991;	PF13412;PF02080;	SM00344;
M0L3Y1	M0L3Y1_HALJP	Transcription regulator	C444_17202	Haloarcula japonica DSM 6131	IPR000485;IPR006037;IPR019888;IPR011991;	PF13412;PF02080;	SM00344;
U2YTQ7	U2YTQ7_9EURY	Transcriptional regulator, AsnC family	MBE-HAL_1140	Halarchaeum acidiphilum MH1-52-1	IPR000485;IPR006037;IPR019888;IPR011991;	PF13412;PF02080;	SM00344;
M0JMG9	M0JMG9_9EURY	Transcription regulator	C435_22209	Haloarcula californiae ATCC 33799	IPR000485;IPR006037;IPR019888;IPR011991;	PF13412;PF02080;	SM00344;
M0G8S5	M0G8S5_9EURY	Lrp-type transcriptional regulator	C457_11341	Haloferax prahovense DSM 18310	IPR000485;IPR006037;IPR019888;IPR011991;	PF13412;PF02080;	SM00344;
M0FVA2	M0FVA2_9EURY	Lrp-type transcriptional regulator	C457_18393	Haloferax prahovense DSM 18310	IPR000485;IPR006037;IPR019888;IPR011991;	PF13412;PF02080;	SM00344;
J3EZQ4	J3EZQ4_9EURY	Uncharacterized protein	HSB1_01730	Halogranum salarium B-1	IPR000485;IPR006037;IPR019888;IPR011991;	PF13412;PF02080;	SM00344;
M0IQ07	M0IQ07_9EURY	Lrp-type transcriptional regulator	C440_00650	Haloferax mucosum ATCC BAA-1512	IPR000485;IPR006037;IPR019888;IPR011991;	PF13404;PF02080;	SM00344;
M0IGD4	M0IGD4_9EURY	Transcriptional regulator	C440_08547	Haloferax mucosum ATCC BAA-1512	IPR000485;IPR006037;IPR019888;IPR011991;	PF13412;PF02080;	SM00344;
L9ZZC4	L9ZZC4_9EURY	AsnC family transcriptional regulator	C484_11931	Natrialba taiwanensis DSM 12281	IPR000485;IPR006037;IPR011991;	PF13404;PF02080;
L9X5C3	L9X5C3_9EURY	AsnC family transcriptional regulator	C491_12860	Natronococcus amylolyticus DSM 10524	IPR000485;IPR006037;IPR019888;IPR019885;IPR011991;	PF13404;PF02080;	SM00344;
L9WVI0	L9WVI0_9EURY	AsnC family transcriptional regulator	C491_21076	Natronococcus amylolyticus DSM 10524	IPR000485;IPR006037;IPR019888;IPR019885;IPR011991;	PF13404;PF02080;	SM00344;
M0E1Y0	M0E1Y0_9EURY	Transcriptional regulator, AsnC family protein	C463_14058	Halorubrum californiensis DSM 19288	IPR000485;IPR006037;IPR019885;IPR011991;	PF13412;PF02080;
L9X431	L9X431_9EURY	AsnC family transcriptional regulator	C491_13012	Natronococcus amylolyticus DSM 10524	IPR000485;IPR006037;IPR019888;IPR011991;	PF13404;PF02080;	SM00344;
F7PQD5	F7PQD5_9EURY	Transcription regulator protein (Transcriptional regulator, AsnC family)	HLRTI_001869 HTIA_1126	Halorhabdus tiamatea SARL4B	IPR000485;IPR006037;IPR019888;IPR011991;	PF13412;PF02080;	SM00344;
L0JJN2	L0JJN2_NATP1	Putative transcriptional regulator, AsnC family protein (Transcriptional regulator)	Natpe_0636 C488_07362	Natrinema pellirubrum (strain DSM 15624 / JCM 10476 / NCIMB 786)	IPR000485;IPR006037;IPR011991;	PF13412;PF02080;
I3R557	I3R557_HALMT	AsnC family transcriptional regulator (Lrp-type transcriptional regulator)	trh2 HFX_1661 BM92_00800 C439_02167	Haloferax mediterranei (strain ATCC 33500 / DSM 1411 / JCM 8866 / NBRC 14739 / NCIMB 2177 / R-4) (Halobacterium mediterranei)	IPR000485;IPR006037;IPR019888;IPR011991;	PF13404;PF02080;	SM00344;
I3R0Q5	I3R0Q5_HALMT	AsnC family transcriptional regulator (Lrp-type transcriptional regulator)	trh2 HFX_0073 BM92_08925 C439_10030	Haloferax mediterranei (strain ATCC 33500 / DSM 1411 / JCM 8866 / NBRC 14739 / NCIMB 2177 / R-4) (Halobacterium mediterranei)	IPR000485;IPR006037;IPR019888;IPR011991;	PF13412;PF02080;	SM00344;
D3SZF1	D3SZF1_NATMM	AsnC family transcriptional regulator (Putative transcriptional regulator, AsnC family)	Nmag_0700 C500_16040	Natrialba magadii (strain ATCC 43099 / DSM 3394 / NCIMB 2190 / MS3) (Natronobacterium magadii)	IPR000485;IPR006037;IPR019888;IPR011991;	PF13412;PF02080;	SM00344;
D4GZC3	D4GZC3_HALVD	Lrp/AsnC family transcription regulator / TrkA domain protein (Transcriptional regulator)	trh1 HVO_0179 C498_19149	Haloferax volcanii (strain ATCC 29605 / DSM 3757 / JCM 8879 / NBRC 14742 / NCIMB 2012 / VKM B-1768 / DS2) (Halobacterium volcanii)	IPR000485;IPR006037;IPR019888;IPR011991;	PF13412;PF02080;	SM00344;
L0AGA7	L0AGA7_NATGS	AsnC family transcriptional regulator (Transcriptional regulator)	Natgr_0951 C490_16511	Natronobacterium gregoryi (strain ATCC 43098 / CCM 3738 / NCIMB 2189 / SP2)	IPR000485;IPR006037;IPR019888;IPR011991;	PF13412;PF02080;	SM00344;
E4NVK2	E4NVK2_HALBP	Transcriptional regulator, AsnC family (Transcriptional regulator, AsnC family protein)	Hbor_33620 C499_07125	Halogeometricum borinquense (strain ATCC 700274 / DSM 11551 / JCM 10706 / PR3)	IPR000485;IPR006037;IPR019888;IPR011991;	PF13412;PF02080;	SM00344;
L0JZQ7	L0JZQ7_9EURY	Transcriptional regulator	Natoc_1791	Natronococcus occultus SP4	IPR000485;IPR006037;IPR019888;IPR011991;	PF13412;PF02080;	SM00344;
L0K269	L0K269_9EURY	Transcriptional regulator	Natoc_2682	Natronococcus occultus SP4	IPR000485;IPR006037;IPR019888;IPR011991;	PF13412;PF02080;	SM00344;
W0JIL3	W0JIL3_9EURY	AsnC family transcriptional regulator	HALLA_06660	Halostagnicola larsenii XH-48	IPR000485;IPR006037;IPR011991;	PF13412;PF02080;
