# Supplementary material for: Evolution of context dependent regulation by expansion of feast/famine regulatory proteins
Source: BMC Syst Biol. 2014 Nov 14;8:122. doi: 10.1186/s12918-014-0122-2 (PMC4236453; doi:10.1186/s12918-014-0122-2)
Supplement: Additional file 4: Table S3. — Proteins from UniProt with the same domains as VNG1179C (IPR000485 and IPR011017). [file 12918_2014_122_MOESM4_ESM.xlsx]

## Sheet: uniprot-ipr000485+AND+ipr011017
Table S3. Proteins from UniProt with the same domains as VNG1179C (IPR000485 and IPR011017).
Entry	Entry name	Protein names	Gene names	Organism	Cross-reference (InterPro)	Cross-reference (Pfam)	Cross-reference (SMART)
H3ZMU1	H3ZMU1_THELN	AsnC family transcriptional regulator	OCC_05716	Thermococcus litoralis (strain ATCC 51850 / DSM 5473 / JCM 8560 / NS-C)	IPR000485;IPR011017;IPR013603;IPR019888;IPR019885;IPR000524;IPR011991;	PF08394;PF13412;	SM00344;SM00746;
C7NRI9	C7NRI9_HALUD	Putative transcriptional regulator, AsnC family	Huta_1753	Halorhabdus utahensis (strain DSM 12940 / JCM 11049 / AX-2)	IPR000485;IPR011017;IPR013603;IPR019888;IPR019885;IPR011991;	PF08394;PF13404;	SM00344;SM00746;
F0LHV3	F0LHV3_THEBM	Transcription regulator Lrp/AsnC family	TERMP_01378	Thermococcus barophilus (strain DSM 11836 / MP)	IPR000485;IPR000835;IPR011017;IPR013603;IPR019888;IPR019885;IPR000524;IPR011991;	PF08394;PF13412;	SM00344;SM00746;
Q96ZX4	Q96ZX4_SULTO	Transcriptional regulator CopR	copR STK_17160	Sulfolobus tokodaii (strain DSM 16993 / JCM 10545 / NBRC 100140 / 7)	IPR000485;IPR011017;IPR013603;IPR011991;	PF08394;PF13412;	SM00746;
B0R517	B0R517_HALS3	Lrp/AsnC family transcription regulator	OE_2691R	Halobacterium salinarum (strain ATCC 29341 / DSM 671 / R1)	IPR000485;IPR011017;IPR013603;IPR019888;IPR019885;IPR011991;	PF08394;PF13404;	SM00344;SM00746;
B6YW01	B6YW01_THEON	Transcriptional regulatory protein	TON_0836	Thermococcus onnurineus (strain NA1)	IPR000485;IPR011017;IPR013603;IPR019888;IPR000524;IPR011991;	PF08394;PF13412;	SM00344;SM00746;
F4HJS3	F4HJS3_PYRSN	Transcriptional regulatory protein	PNA2_1577	Pyrococcus sp. (strain NA2)	IPR000485;IPR000835;IPR011017;IPR013603;IPR019888;IPR019885;IPR000524;IPR011991;	PF08394;PF13412;	SM00344;SM00746;
Q5JDF7	Q5JDF7_THEKO	Transcription regulator, Lrp/AsnC family	TK0834	Thermococcus kodakaraensis (strain ATCC BAA-918 / JCM 12380 / KOD1) (Pyrococcus kodakaraensis (strain KOD1))	IPR000485;IPR001034;IPR011017;IPR013603;IPR019888;IPR019885;IPR000524;IPR011991;	PF08394;PF13412;	SM00344;SM00420;SM00746;
C6A561	C6A561_THESM	Transcriptional regulatory protein, asnC family	TSIB_1705	Thermococcus sibiricus (strain MM 739 / DSM 12597)	IPR000485;IPR011017;IPR013603;IPR019888;IPR019885;IPR000524;IPR011991;	PF08394;PF13412;	SM00344;SM00746;
Q97BS4	Q97BS4_THEVO	Leucine-responsive regulatory protein [Lrp]	TV0381 TVG0368274	Thermoplasma volcanium (strain ATCC 51530 / DSM 4299 / JCM 9571 / NBRC 15438 / GSS1)	IPR000485;IPR011017;IPR013603;IPR011991;	PF08394;PF13412;	SM00746;
F8DDE3	F8DDE3_HALXS	Putative transcriptional regulator, AsnC family	Halxa_0433	Halopiger xanaduensis (strain DSM 18323 / JCM 14033 / SH-6)	IPR000485;IPR011017;IPR013603;IPR019888;IPR019885;IPR011991;	PF08394;PF13404;	SM00344;SM00746;
Q9HQG1	Q9HQG1_HALSA	Uncharacterized protein	VNG_1179C	Halobacterium salinarum (strain ATCC 700922 / JCM 11081 / NRC-1) (Halobacterium halobium)	IPR000485;IPR001845;IPR011017;IPR013603;IPR019888;IPR019885;IPR011991;	PF08394;PF13404;	SM00418;SM00344;SM00746;
F8AJ37	F8AJ37_PYRYC	Transcriptional regulatory protein, asnC family	PYCH_08730	Pyrococcus yayanosii (strain CH1 / JCM 16557)	IPR000485;IPR011017;IPR013603;IPR019888;IPR019885;IPR000524;IPR011991;	PF08394;PF13412;	SM00344;SM00746;
F8AE87	F8AE87_PYRYC	Transcriptional regulatory protein, asnC family	PYCH_09130	Pyrococcus yayanosii (strain CH1 / JCM 16557)	IPR000485;IPR000835;IPR011017;IPR013603;IPR019888;IPR019885;IPR000524;IPR011991;	PF08394;PF13412;	SM00344;SM00746;
I6UY32	I6UY32_9EURY	AsnC family transcriptional regulator	PFC_02855	Pyrococcus furiosus COM1	IPR000485;IPR001034;IPR011017;IPR013603;IPR019888;IPR019885;IPR000524;IPR011991;	PF08394;PF13412;	SM00344;SM00420;SM00746;
Q8U2U0	Q8U2U0_PYRFU	Transcriptional regulatory protein, asnC family	PF0739	Pyrococcus furiosus (strain ATCC 43587 / DSM 3638 / JCM 8422 / Vc1)	IPR000485;IPR001034;IPR011017;IPR013603;IPR019888;IPR019885;IPR000524;IPR011991;	PF08394;PF13412;	SM00344;SM00420;SM00746;
G0HKC2	G0HKC2_THES4	Transcriptional regulatory protein, asnC family	GQS_00750	Thermococcus sp. (strain CGMCC 1.5172 / 4557)	IPR000485;IPR011017;IPR013603;IPR019888;IPR019885;IPR000524;IPR011991;	PF08394;PF13412;	SM00344;SM00746;
M0DWE3	M0DWE3_9EURY	AsnC family transcriptional regulator	C471_10700	Halorubrum saccharovorum DSM 1137	IPR000485;IPR011017;IPR013603;IPR019888;IPR019885;IPR011991;	PF08394;PF13404;	SM00344;SM00746;
U1MWY7	U1MWY7_9EURY	Transcriptional regulator	J07HX5_00638	halophilic archaeon J07HX5	IPR000485;IPR011017;IPR013603;IPR019888;IPR019885;IPR011991;	PF08394;PF13404;	SM00344;SM00746;
L9ZI24	L9ZI24_9EURY	Regulatory protein MarR	C485_13280	Natrinema altunense JCM 12890	IPR000485;IPR006121;IPR011017;IPR013603;IPR019888;IPR019885;IPR011991;	PF08394;PF13404;	SM00344;SM00746;
U1NTY7	U1NTY7_9EURY	Transcriptional regulator	J07HN6_02405	Halonotius sp. J07HN6	IPR000485;IPR011017;IPR013603;IPR019888;IPR019885;IPR011991;	PF08394;PF13404;	SM00344;SM00746;
U1NWT1	U1NWT1_9EURY	Transcriptional regulator	J07HN6_01788	Halonotius sp. J07HN6	IPR000485;IPR011017;IPR013603;IPR019888;IPR019885;IPR011991;	PF08394;PF13404;	SM00344;SM00746;
U1NQ05	U1NQ05_9EURY	Transcriptional regulator	J07HN4v3_01442	Halonotius sp. J07HN4	IPR000485;IPR011017;IPR013603;IPR019888;IPR019885;IPR011991;	PF08394;PF13404;	SM00344;SM00746;
V4YAI5	V4YAI5_9ARCH	Transcriptional regulator, AsnC family	A07HN63_02142	uncultured archaeon A07HN63	IPR000485;IPR011017;IPR013603;IPR019888;IPR019885;IPR011991;	PF08394;PF13404;	SM00344;SM00746;
A8ME74	A8ME74_CALMQ	Transcriptional regulator, TrmB	Cmaq_1253	Caldivirga maquilingensis (strain ATCC 700844 / DSM 13496 / JCM 10307 / IC-167)	IPR000485;IPR011017;IPR013603;IPR011991;	PF08394;PF13412;	SM00746;
B9LRC7	B9LRC7_HALLT	Putative transcriptional regulator, AsnC family	Hlac_0144	Halorubrum lacusprofundi (strain ATCC 49239 / DSM 5036 / JCM 8891 / ACAM 34)	IPR000485;IPR011017;IPR013603;IPR019888;IPR019885;IPR011991;	PF08394;PF13412;PF13404;	SM00344;SM00746;
M0BRD3	M0BRD3_9EURY	Regulatory protein MarR	C479_05608	Halovivax asiaticus JCM 14624	IPR000485;IPR011017;IPR013603;IPR019888;IPR011991;	PF08394;PF13404;	SM00344;SM00746;
M0P6J7	M0P6J7_9EURY	AsnC family transcriptional regulator	C461_13791	Halorubrum aidingense JCM 13560	IPR000485;IPR011017;IPR019888;IPR019885;IPR011991;	PF13404;	SM00344;SM00746;
L9YYJ1	L9YYJ1_9EURY	Regulatory protein MarR	C487_07777	Natrinema pallidum DSM 3751	IPR000485;IPR011017;IPR019888;IPR011991;	PF13404;	SM00344;SM00746;
M0NZC2	M0NZC2_9EURY	AsnC family transcriptional regulator	C468_10106	Halorubrum kocurii JCM 14978	IPR000485;IPR011017;IPR019888;IPR019885;IPR011991;	PF13404;	SM00344;SM00746;
J2Z8M1	J2Z8M1_9EURY	Putative AsnC family transcriptional regulator	HSB1_47820	Halogranum salarium B-1	IPR000485;IPR011017;IPR013603;IPR019888;IPR011991;	PF08394;PF13412;	SM00344;SM00746;
T0MST5	T0MST5_9EURY	Transcription regulator	AMDU3_IPLC00001G0462	Thermoplasmatales archaeon I-plasma	IPR000485;IPR011017;IPR013603;IPR011991;	PF08394;PF13412;	SM00746;
O29776	O29776_ARCFU	Transcriptional regulatory protein, AsnC family	AF_0474	Archaeoglobus fulgidus (strain ATCC 49558 / VC-16 / DSM 4304 / JCM 9628 / NBRC 100126)	IPR000485;IPR011017;IPR013603;IPR019888;IPR019885;IPR011991;	PF08394;PF13412;	SM00344;SM00746;
W0JT41	W0JT41_9EURY	Lrp/AsnC family transcription regulator	HALLA_00465	Halostagnicola larsenii XH-48	IPR000485;IPR011017;IPR019888;IPR019885;IPR011991;	PF13404;	SM00344;SM00746;
W0I8H6	W0I8H6_9EURY	Transcriptional regulator, AsnC family	TES1_1392	Thermococcus sp. ES1	IPR000485;IPR011017;IPR013603;IPR019888;IPR019885;IPR000524;IPR011991;	PF08394;PF13412;	SM00344;SM00746;
