# Supplementary material for: Evolution of context dependent regulation by expansion of feast/famine regulatory proteins
Source: BMC Syst Biol. 2014 Nov 14;8:122. doi: 10.1186/s12918-014-0122-2 (PMC4236453; doi:10.1186/s12918-014-0122-2)
Supplement: Additional file 5: Table S4. — FFRP ChIP-Chip target genes. [file 12918_2014_122_MOESM5_ESM.xlsx]

## Sheet: ffrpTargetGenes
Table S4. FFRP ChIP-Chip target genes.
					MEME DNA Recognition Motif
FFRP Gene Name	FFRP	Intragenic ChIP Binding Sites	Intergenic ChIP Binding Sites	Number of ChIP-Chip Targets	Percent ChIP-chip Targets with Motif Instance	ChIP-Chip Targets with Motif Instance	ChIP-Chip Targets Searched	Significance of Overlap Between ChIP-chip Target Genes and Promoters with Motif Instances	ChIP-Chip Target Genes
AsnC	VNG1377G	0.859002	0.140998	356	0.22	22	100	3.1 x 10-6	VNG0110C;VNG0255C;VNG0256H;VNG0361C;VNG0363G;VNG0405C;VNG0421C;VNG0553C;VNG0631C;VNG0826C;VNG0865C;VNG0867G;VNG1069C;VNG1296C;VNG1297C;VNG1323C;VNG1608C;VNG1688C;VNG1689G;VNG1690G;VNG1691G;VNG1692G;VNG1693G;VNG1695G;VNG1697G;VNG1698G;VNG1699C;VNG1700G;VNG1701G;VNG1702G;VNG1703G;VNG1705G;VNG1706G;VNG1707G;VNG1709G;VNG1711G;VNG1713G;VNG1714G;VNG1715G;VNG1716G;VNG1718G;VNG1719G;VNG1735C;VNG1779C;VNG…
Trh2	VNG1285G	0.872434	0.127566	40	0.05	5	100	2.9 x 10-4	VNG0419C;VNG0174G;VNG1574G;VNG1576G;VNG2363G;VNG2365G;VNG2189H;VNG2035H;VNG0893G;VNG0896G;VNG0897G;VNG0898G;VNG0901G;VNG0903C;VNG0172G;VNG1951G;VNG2186G;VNG0697H;VNG2034H;VNG6430C;VNG6437C;VNG6396H;VNG6411H;VNG6432H;VNG6397H;VNG6408G;VNG6401H;VNG6412H;VNG6427H;VNG6395H;VNG6404H;VNG6406H;VNG6407H;VNG6409H;VNG6413H;VNG6416H;VNG6421H;VNG6429H;VNG6431H;VNG6144G
Trh3	VNG1816G	0.820789	0.179211	40	0.392157	20	51	1.5 x 10-14	VNG1735C;VNG0181G;VNG1557G;VNG1568G;VNG1700G;VNG1701G;VNG1702G;VNG1703G;VNG1705G;VNG1706G;VNG1707G;VNG1709G;VNG1711G;VNG1713G;VNG1714G;VNG1715G;VNG1716G;VNG1718G;VNG1719G;VNG1814G;VNG2150G;VNG2151G;VNG2420G;VNG2421G;VNG2205H;VNG1261H;VNG1907H;VNG0602C;VNG0137G;VNG0180G;VNG0966G;VNG1073G;VNG1079G;VNG1197G;VNG1811G;VNG2648G;VNG2649G;VNG0488H;VNG0492H;VNG2204H
Trh4	VNG2094G	0.834646	0.165354	252	0.08	8	100	1.3 x 10-7	VNG0268C;VNG0274C;VNG0361C;VNG0363G;VNG0405C;VNG0421C;VNG0525C;VNG0527C;VNG1069C;VNG1296C;VNG1297C;VNG1735C;VNG1779C;VNG2307C;VNG2369C;VNG2466C;VNG2474C;VNG2475C;VNG2610C;VNG0124C;VNG0271C;VNG0713C;VNG1845C;VNG2470C;VNG0166G;VNG0174G;VNG0181G;VNG0281G;VNG0307G;VNG0308G;VNG0309C;VNG0371G;VNG0382G;VNG0403G;VNG0666G;VNG0667G;VNG0673G;VNG0674C;VNG0796G;VNG0872G;VNG1097G;VNG1370G;VNG1371G;VNG1432G;VNG…
Trh6	VNG1351G	0.811881	0.188119	193	0.09	9	100	2.1 x 10-10	VNG2575G;VNG0361C;VNG0363G;VNG0388C;VNG0396C;VNG0405C;VNG0525C;VNG0527C;VNG0875C;VNG1069C;VNG1497C;VNG1735C;VNG1779C;VNG1941C;VNG1982C;VNG1984G;VNG2021C;VNG2307C;VNG2316C;VNG2317G;VNG2474C;VNG2475C;VNG2610C;VNG0271C;VNG0713C;VNG1874C;VNG2255C;VNG2555C;VNG0166G;VNG0174G;VNG0181G;VNG0307G;VNG0308G;VNG0309C;VNG0446G;VNG0448G;VNG0666G;VNG0667G;VNG0673G;VNG0674C;VNG0680G;VNG0775G;VNG0872G;VNG1172G;VNG…
Trh7	VNG1123G	0.783673	0.216327	34	0.141304	13	92	6.7 x 10-5	VNG0421C;VNG0174G;VNG0303G;VNG0627G;VNG1557G;VNG1816G;VNG1818G;VNG1859G;VNG0138H;VNG0244H;VNG2626H;VNG1261H;VNG1388H;VNG1389C;VNG0300C;VNG0301C;VNG1857C;VNG2625C;VNG0035C;VNG0172G;VNG1733G;VNG1815G;VNG0626G;VNG1376H;VNG1519H;VNG2495H;VNG0312H;VNG0408H;VNG0420H;VNG6152H;VNG6153G;VNG6246G;VNG6157H;VNG6416H
VNG1179C	VNG1179C	0.734694	0.265306	200	0.08	8	100	1.3 x 10-3	VNG0171C;VNG0396C;VNG0405C;VNG0421C;VNG0437C;VNG0707C;VNG0875C;VNG1021C;VNG1023C;VNG1024C;VNG1025H;VNG1069C;VNG1237C;VNG1299C;VNG1337C;VNG1375C;VNG1779C;VNG2610C;VNG0713C;VNG0047G;VNG0181G;VNG0398G;VNG0500G;VNG0627G;VNG0667G;VNG0761G;VNG0860G;VNG0882G;VNG1018G;VNG1020C;VNG1463G;VNG1553G;VNG1554G;VNG1555G;VNG1557G;VNG1574G;VNG1576G;VNG1659G;VNG1660G;VNG1711G;VNG1713G;VNG1714G;VNG1715G;VNG1716G;VNG…
VNG1237C	VNG1237C	0.821429	0.178571	116	0.17	17	100	< 1 x 10-14	VNG0826C;VNG0964C;VNG1238C;VNG1608C;VNG1688C;VNG1689G;VNG1690G;VNG1691G;VNG1692G;VNG1693G;VNG1695G;VNG1697G;VNG1698G;VNG1699C;VNG1700G;VNG1701G;VNG1702G;VNG1703G;VNG1705G;VNG1706G;VNG1707G;VNG1709G;VNG1711G;VNG1713G;VNG1714G;VNG1715G;VNG1716G;VNG1718G;VNG1719G;VNG2296C;VNG1339C;VNG0174G;VNG0245G;VNG0247C;VNG0277G;VNG0307G;VNG0308G;VNG0309C;VNG0870G;VNG0872G;VNG1150G;VNG1435G;VNG1528G;VNG1553G;VNG…
	Average	0.817318	0.182682	Average	0.182682
	Standard Error	0.0323161	0.0323161	Standard Error	0.127449
