# Supplementary material for: Evolution of context dependent regulation by expansion of feast/famine regulatory proteins
Source: BMC Syst Biol. 2014 Nov 14;8:122. doi: 10.1186/s12918-014-0122-2 (PMC4236453; doi:10.1186/s12918-014-0122-2)
Supplement: Additional file 6: Table S5. — Estimation of type-I functional divergence coefficent (site specific rate shift of amino acids) between the HLH DNA binding domains of 8 FFRPs from H. salinarum NRC-1. [file 12918_2014_122_MOESM6_ESM.xlsx]

## Sheet: Sheet1
Table S5. Estimation of type-I functional divergence coefficent (site specific rate shift of amino acids) between the HLH DNA binding domains of 8 FFRPs from H. salinarum NRC-1.
	AsnC	Trh2	Trh3	Trh4	Trh6	Trh7	VNG1179C	VNG1237C
AsnC		0.27 ± 0.22	0.57 ± 0.17	0.00 ± 0.02	0.61 ± 0.30	0.58 ± 0.19	0.82 ± 0.24	0.37 ± 0.27	Type-I Functional Divergence (θij ± SE)
Trh2	0.24		0.71 ± 0.14	0.37 ± 0.14	0.44 ± 0.20	0.45 ± 0.11	0.53 ± 0.17	0.34 ± 0.17
Trh3	1.8 x 10-3	1.5 x 10-6		0.41 ± 0.08	0.78 ± 0.18	0.64 ± 0.10	0.50 ± 0.13	0.43 ± 0.12
Trh4	1	1.2 x 10-2	4.4 x 10-6		0.39 ± 0.14	0.42 ± 0.09	0.53 ± 0.14	0.10 ± 0.06
Trh6	5.3 x 10-2	3.4 x 10-2	7.0 x 10-5	7.4 x 10-3		0.82 ± 0.16	0.02 ± 0.21	0.46 ± 0.23
Trh7	3.6 x 10-3	2.3 x 10-4	1.7 x 10-8	3.1 x 10-5	1.5 x 10-6		0.56 ± 0.11	0.47 ± 0.11
VNG1179C	1.2 x 10-3	3.0 x 10-3	3.7 x 10-4	2.7 x 10-4	0.97	1.5 x 10-6		0.41 ± 0.14
VNG1237C	0.19	5.3 x 10-2	6.8 x 10-4	0.1	5.3 x 10-2	1.2 x 10-4	6.8 x 10-3
	p-value
		Significant amount of type-I functional diverence discovered betwteen FFRPs.
