# Supplementary material for: Evolution of context dependent regulation by expansion of feast/famine regulatory proteins
Source: BMC Syst Biol. 2014 Nov 14;8:122. doi: 10.1186/s12918-014-0122-2 (PMC4236453; doi:10.1186/s12918-014-0122-2)
Supplement: Additional file 7: Table S6. — Overlap of FFRP ChIP-Chip determined target genes. [file 12918_2014_122_MOESM7_ESM.xlsx]

## Sheet: targetGeneOverlap
Table S6. Overlap of FFRP ChIP-Chip determined target genes.
Upper triangle is hypergeometric p-value and lower triangle is percentage of overlap.
	Trh7	VNG1179C	Trh4	Trh6	AsnC	VNG1237C	Trh2	Trh3
Trh7	NA	1.53559e-10	9.00683e-20	6.45649e-12	3.22326e-11	2.32284e-06	0.00214043	0.0179544	Hypergeometric P-Value
VNG1179C	47.0588	NA	1.60647e-21	9.54493e-13	7.0174e-09	0.00040418	0.00451893	3.71198e-09
Trh4	73.5294	33.5	NA	1.40051e-64	6.37253e-61	4.5666e-20	0.00198	2.81123e-22
Trh6	50	23.8342	55.9585	NA	4.0605e-48	2.68837e-05	0.214912	1.06481e-06
AsnC	61.7647	29.5	55.5556	56.9948	NA	1.96043e-33	0.126827	1.62247e-16
VNG1237C	26.4706	17.2414	41.3793	18.9655	61.2069	NA	0.124725	2.32679e-18
Trh2	8.82353	20	25	10	20	7.5	NA	0.492295
Trh3	5.88235	40	72.5	32.5	70	50	0	NA
	Percentage of Overlap
