# Supplementary material for: Evolution of context dependent regulation by expansion of feast/famine regulatory proteins
Source: BMC Syst Biol. 2014 Nov 14;8:122. doi: 10.1186/s12918-014-0122-2 (PMC4236453; doi:10.1186/s12918-014-0122-2)
Supplement: Additional file 8: Table S7. — Comparison of FFRP ChIP-chip derived motifs to FFRP motifs from other species determined by SELEX. P-Values are from TOMTOM, Benjamini-Hochberg corrected, and p-values ≤0.05 were considered significantly similar. pMTF is an empty vector control that demonstrates the motif similarity comes from the inserted FFRP proteins. [file 12918_2014_122_MOESM8_ESM.xlsx]

## Sheet: Sheet1
Table S7. Comparison of FFRP ChIP-chip derived motifs to FFRP motifs from other species determined by SELEX.
P-Values are from TOMTOM, Benjamini-Hochberg corrected, and p-values ≤ 0.05 were considered significantly similar.
pMTF is an empty vector control that demonstrates the motif similarity comes from the inserted FFRP proteins.
Homolog	pMTF	AsnC	Trh2	Trh3	Trh4	Trh6	Trh7	VNG1179C	VNG1237C
Ph-FL10	0.93	0.93	0.022	1	0.84	0.93	0.9	1	0.64
Ph-FL11	0.86	0.87	0.99	0.29	0.15	0.017	0.18	0.93	0.11
Ss-LrpB	1	0.75	0.17	1	0.98	0.34	0.041	0.89	0.93
Tv-FL3	0.64	0.87	0.0002	0.78	0.96	0.93	0.64	0.93	0.25
