# Supplementary material for: Evolution of context dependent regulation by expansion of feast/famine regulatory proteins
Source: BMC Syst Biol. 2014 Nov 14;8:122. doi: 10.1186/s12918-014-0122-2 (PMC4236453; doi:10.1186/s12918-014-0122-2)
Supplement: Additional file 9: Table S8. — FFRP target gene enriched DNA sequence motif similarity computed through TOMTOM P-Values. [file 12918_2014_122_MOESM9_ESM.xlsx]

## Sheet: Sheet1
Table S8. FFRP target gene enriched DNA sequence motif similarity computed through TOMTOM P-Values.
	AsnC	Trh2	Trh3	Trh4	Trh6	Trh7	VNG1179C	VNG1237C
AsnC	3.13648e-22	0.587156	0.0015718	0.00226314	0.0123495	0.557433	0.0613798	0.0178309
Trh2		7.84561e-23	0.158962	0.303757	0.892539	0.248373	0.67772	0.00880882
Trh3			4.01871e-22	0.000539802	0.00116859	0.0818467	0.0352131	0.0818467
Trh4				1.15187e-19	0.00191294	0.0740112	0.290419	3.18695e-05
Trh6					4.73179e-26	0.0441355	0.0308792	0.000574
Trh7						3.91351e-23	0.00506039	0.0569014
VNG1179C							8.11722e-24	0.539834
VNG1237C								1.35428e-28
