# Supplementary material for: Evolution of context dependent regulation by expansion of feast/famine regulatory proteins
Source: BMC Syst Biol. 2014 Nov 14;8:122. doi: 10.1186/s12918-014-0122-2 (PMC4236453; doi:10.1186/s12918-014-0122-2)
Supplement: Additional file 10: Table S9. — Enriched Gene Ontology Biological Processes for FFRP ChIP-chip target genes. [file 12918_2014_122_MOESM10_ESM.xlsx]

## Sheet: biclusterEnrichment_GOBP_FFRP_C
Table S9. Enriched Gene Ontology Biological Processes for FFRP ChIP-chip target genes.
FFRP	Gene Name	Most Specific Terminal Nodes	Significant GO Biological Processes
AsnC	VNG1377G	Translation	GO:0006412
VNG1179C	VNG1179C	ATP Synthesis Coupled Proton Transport	GO:0006163, GO:0006164, GO:0006754, GO:0006818, GO:0009141, GO:0009142, GO:0009144, GO:0009145, GO:0009150, GO:0009152, GO:0009199, GO:0009201, GO:0009205, GO:0009206, GO:0009259, GO:0009260, GO:0015985, GO:0015986, GO:0015992, GO:0034220, GO:0046034, GO:0055085, GO:0072522
VNG1237C	VNG1237C	ATP Synthesis Coupled Proton Transport, Translation	GO:0006163, GO:0006164, GO:0006412, GO:0006754, GO:0006818, GO:0009058, GO:0009059, GO:0009141, GO:0009142, GO:0009144, GO:0009145, GO:0009150, GO:0009152, GO:0009199, GO:0009201, GO:0009205, GO:0009206, GO:0009259, GO:0009260, GO:0010467, GO:0015985, GO:0015986, GO:0015992, GO:0019538, GO:0034220, GO:0034645, GO:0044249, GO:0044267, GO:0046034, GO:0055085
Trh2	VNG1285G	NA	NA
Trh3	VNG1816G	Translation	GO:0006412, GO:0009058, GO:0009059, GO:0010467, GO:0019538, GO:0034645, GO:0044249, GO:0044267
Trh4	VNG2094G	NA	NA
Trh6	VNG1351G	NA	NA
Trh7	VNG1123G	NA	NA
