# Supplementary material for: Evolution of context dependent regulation by expansion of feast/famine regulatory proteins
Source: BMC Syst Biol. 2014 Nov 14;8:122. doi: 10.1186/s12918-014-0122-2 (PMC4236453; doi:10.1186/s12918-014-0122-2)
Supplement: Additional file 11: Table S10. — Description of all 35 environmental contexts explored for conditional regulation. Microarray names are concatenated by semi-colons. [file 12918_2014_122_MOESM11_ESM.xlsx]

## Sheet: 35terms_466conditions
Table S10. Description of all 35 environmental contexts explored for conditional regulation. Microarray names are concatenated by semi-colons.
Environmental Contexts	Number of Microarrays	PubMed IDs for Microarrays	Microarray Names
cobalt	8	16751342, 18160043	Co_0.0_vs_NRC-1d.sig;Co_0.2_vs_NRC-1d.sig;Co_0.3_vs_NRC-1d.sig;Co_0.5_vs_NRC-1d.sig;co__0000um_vs_NRC-1c;co__0200um_vs_NRC-1c;co__0300um_vs_NRC-1c;co__0500um_vs_NRC-1c
copper	60	16751343, 18160043, 23349626	cu__0700um_vs_NRC-1;cu__0850um_vs_NRC-1;cu__1000um_vs_NRC-1;Cu_-5_vs_NRC-1.sig;Cu_000_vs_NRC-1.sig;Cu_005_vs_NRC-1.sig;Cu_010_vs_NRC-1.sig;Cu_020_vs_NRC-1.sig;Cu_040_vs_NRC-1.sig;Cu_080_vs_NRC-1.sig;Cu_160_vs_NRC-1.sig;Cu_-1_vs_NRC-1e.sig;Cu_000_vs_NRC-1e.sig;Cu_005_vs_NRC-1e.sig;Cu_010_vs_NRC-1e.sig;Cu_020_vs_NRC-1e.sig;Cu_040_vs_NRC-1e.sig;Cu_080_vs_NRC-1e.sig;Cu_160_vs_NRC-1e.sig;Cu_320_vs_NRC…
dark	41	15140832, 18160043	dark2__0000m_vs_NRC-1c;dark2__0060m_vs_NRC-1c;dark2__0300m_vs_NRC-1c;dark2__0540m_vs_NRC-1c;dark2__0780m_vs_NRC-1c;dark2__1020m_vs_NRC-1c;dark2__1260m_vs_NRC-1c;dark2__1500m_vs_NRC-1c;dark2__1740m_vs_NRC-1c;dark2__1980m_vs_NRC-1c;dark2__2220m_vs_NRC-1c;dark2__2460m_vs_NRC-1c;dark2__2700m_vs_NRC-1c;dark2__2940m_vs_NRC-1c;dark2__3180m_vs_NRC-1c;dark2__3420m_vs_NRC-1c;dark2__3660m_vs_NRC-1c;dark2__3…
edta	4	21109526	ura3_0min_1mM_EDTA_vs_NRC1-h1.sig;ura3_20min_1mM_EDTA_vs_NRC1-h1.sig;ura3_40min_1mM_EDTA_vs_NRC1-h1.sig;ura3_60min_1mM_EDTA_vs_NRC1-h1.sig
ems	8	18160043	EMS_Treated__100000uM-000;EMS_Treated__100000uM-010;EMS_Treated__100000uM-020;EMS_Treated__100000uM-030;EMS_Treated__100000uM-040;EMS_Treated__100000uM-050;EMS_Treated__100000uM-060;EMS_Treated__100000uM-120
gamma	19	16969339, 18160043	gamma4__2500gy-000min;gamma4__2500gy-010min;gamma4__2500gy-020min;gamma4__2500gy-030min;gamma4__2500gy-040min;gamma4__2500gy-050min;gamma4__2500gy-060min;gamma4__2500gy-120min;gamma4__2500gy-240min;gamma__2500gy-0000m;gamma__2500gy-0010m;gamma__2500gy-0020m;gamma__2500gy-0030m;gamma__2500gy-0040m;gamma__2500gy-0060m;gamma__2500gy-0120m;gamma__2500gy-0240m;gamma__2500gy-0480m;gamma__2500gy-0960m
glucose perturbation	8	19536205	ura3_+glu_a_OD0.6_vs_NRC1e.sig;ura3_+glu_a_OD1.2_vs_NRC1e.sig;ura3_+glu_a_OD0.2_vs_NRC1e.sig;ura3_+glu_a_OD0.6repl_vs_NRC1e.sig;ura3_+glu_a_OD1.2repl_vs_NRC1e.sig;ura3_+glu_b_OD0.2_vs_NRC1g.sig;ura3_+glu_b_OD0.6repl_vs_NRC1g.sig;ura3_+glu_b_OD1.2repl_vs_NRC1g.sig
growth	108	17360575, 19536208	20060818_NRC1_rep2_0.821_vs_NRC-1e.sig;20060818_NRC1_rep1_0.816_vs_NRC-1e.sig;20061006_Cmyc_rep2_0.833_vs_NRC-1e.sig;20061006_Cmyc_rep1_0.835_vs_NRC-1e.sig;20060818_KO_ura3_rep2_0.828_vs_NRC-1e.sig;20060818_KO_ura3_rep1_0.842_vs_NRC-1e.sig;20060717_Cmyc_rep2_0.883_vs_NRC-1e.sig;20060717_Cmyc_rep1_0.827_vs_NRC-1e.sig;20060308_KO_ura3_0.853_vs_NRC-1e.sig;20050620_NRC1_rep2_1.030_vs_NRC-1d.sig;20050…
h202	32	20664639	H2O2_Const._set_3_25mM_-001min_vs_NRC-1h1.sig;H2O2_Const._set_3_25mM_005min_vs_NRC-1h1.sig;H2O2_Const._set_3_25mM_010min_vs_NRC-1h1.sig;H2O2_Const._set_3_25mM_020min_vs_NRC-1h1.sig;H2O2_Const._set_3_25mM_040min_vs_NRC-1h1.sig;H2O2_Const._set_3_25mM_080min_vs_NRC-1h1.sig;H2O2_Const._set_3_25mM_160min_vs_NRC-1h1.sig;H2O2_Const._set_4_25mM_-001min_vs_NRC-1h1.sig;H2O2_Const._set_4_25mM_005min_vs_NRC-…
h202 constant	14	20664639	H2O2_Const._set_3_25mM_-001min_vs_NRC-1h1.sig;H2O2_Const._set_3_25mM_005min_vs_NRC-1h1.sig;H2O2_Const._set_3_25mM_010min_vs_NRC-1h1.sig;H2O2_Const._set_3_25mM_020min_vs_NRC-1h1.sig;H2O2_Const._set_3_25mM_040min_vs_NRC-1h1.sig;H2O2_Const._set_3_25mM_080min_vs_NRC-1h1.sig;H2O2_Const._set_3_25mM_160min_vs_NRC-1h1.sig;H2O2_Const._set_4_25mM_-001min_vs_NRC-1h1.sig;H2O2_Const._set_4_25mM_005min_vs_NRC-…
h202 recovery	18	20664639	H2O2_Recov._set_3_25mM_000min_vs_NRC-1f.sig;H2O2_Recov._set_3_25mM_010min_vs_NRC-1f.sig;H2O2_Recov._set_3_25mM_020min_vs_NRC-1f.sig;H2O2_Recov._set_3_25mM_030min_vs_NRC-1f.sig;H2O2_Recov._set_3_25mM_040min_vs_NRC-1f.sig;H2O2_Recov._set_3_25mM_050min_vs_NRC-1f.sig;H2O2_Recov._set_3_25mM_060min_vs_NRC-1f.sig;H2O2_Recov._set_3_25mM_120min_vs_NRC-1f.sig;H2O2_Recov._set_3_25mM_240min_vs_NRC-1f.sig;H2O…
high atp level	4	17785531	o2_set3_0360_min_HO2_vs_NRC1f.sig;o2_set3_0540_min_HO2_vs_NRC1f.sig;o2_set3_0600_min_HO2_vs_NRC1f.sig;o2_set3_0660_min_HO2_vs_NRC1f.sig
high copper	55	16751343, 18160043, 23349626	cu__0850um_vs_NRC-1;cu__1000um_vs_NRC-1;Cu_-5_vs_NRC-1.sig;Cu_000_vs_NRC-1.sig;Cu_005_vs_NRC-1.sig;Cu_010_vs_NRC-1.sig;Cu_020_vs_NRC-1.sig;Cu_040_vs_NRC-1.sig;Cu_080_vs_NRC-1.sig;Cu_160_vs_NRC-1.sig;Cu_-1_vs_NRC-1e.sig;Cu_000_vs_NRC-1e.sig;Cu_005_vs_NRC-1e.sig;Cu_010_vs_NRC-1e.sig;Cu_020_vs_NRC-1e.sig;Cu_040_vs_NRC-1e.sig;Cu_080_vs_NRC-1e.sig;Cu_160_vs_NRC-1e.sig;Cu_320_vs_NRC-1e.sig;Cu_NRC1_set1…
high light	51	18160043, 19536208	light2__1440m_vs_light1_3960m;light2__1620m_vs_light1_3960m;light2__1800m_vs_light1_3960m;light2__1980m_vs_light1_3960m;light2__2160m_vs_light1_3960m;light2__2340m_vs_light1_3960m;light2__2520m_vs_light1_3960m;light2__2700m_vs_light1_3960m;light2__2880m_vs_light1_3960m;light2__3060m_vs_light1_3960m;light2__3240m_vs_light1_3960m;light2__3420m_vs_light1_3960m;light2__3600m_vs_light1_3960m;light2__3…
high oxygen	34	17785531, 18160043	o2_set1_-001m_L2H_005_vs_NRC-1c;o2_set1_0001m_L2H_500_vs_NRC-1c;o2_set1_0005m_H_922_vs_NRC-1c;o2_set1_0010m_H_947_vs_NRC-1c;o2_set1_0020m_H_937_vs_NRC-1c;o2_set1_0030m_H_931_vs_NRC-1c;o2_set1_0045m_H_939_vs_NRC-1c;o2_set1_0090m_H_941_vs_NRC-1c;o2_set1_0180m_H_930_vs_NRC-1c;o2_set1_0360m_H_903_vs_NRC-1c;o2_set1_0362m_H2L_860_vs_NRC-1c;o2_set1_0755m_L2H_825_vs_NRC-1c;o2_set1_0760m_L2H_847_vs_NRC-1c…
high paraquat	42	20664639	PQ_Const._set_3_4mM_-001min_vs_NRC-1h1.sig;PQ_Const._set_3_4mM_005min_vs_NRC-1h1.sig;PQ_Const._set_3_4mM_010min_vs_NRC-1h1.sig;PQ_Const._set_3_4mM_020min_vs_NRC-1h1.sig;PQ_Const._set_3_4mM_040min_vs_NRC-1h1.sig;PQ_Const._set_3_4mM_080min_vs_NRC-1h1.sig;PQ_Const._set_3_4mM_160min_vs_NRC-1h1.sig;PQ_Const._set_4_4mM_-001min_vs_NRC-1h1.sig;PQ_Const._set_4_4mM_005min_vs_NRC-1h1.sig;PQ_Const._set_4_4mM…
high paraquat constant	24	20664639	PQ_Const._set_3_4mM_-001min_vs_NRC-1h1.sig;PQ_Const._set_3_4mM_005min_vs_NRC-1h1.sig;PQ_Const._set_3_4mM_010min_vs_NRC-1h1.sig;PQ_Const._set_3_4mM_020min_vs_NRC-1h1.sig;PQ_Const._set_3_4mM_040min_vs_NRC-1h1.sig;PQ_Const._set_3_4mM_080min_vs_NRC-1h1.sig;PQ_Const._set_3_4mM_160min_vs_NRC-1h1.sig;PQ_Const._set_4_4mM_-001min_vs_NRC-1h1.sig;PQ_Const._set_4_4mM_005min_vs_NRC-1h1.sig;PQ_Const._set_4_4mM…
high paraquat recovery	18	20664639	PQ_Recov._set_2_4mM_000min_vs_NRC-1f.sig;PQ_Recov._set_2_4mM_010min_vs_NRC-1f.sig;PQ_Recov._set_2_4mM_020min_vs_NRC-1f.sig;PQ_Recov._set_2_4mM_030min_vs_NRC-1f.sig;PQ_Recov._set_2_4mM_040min_vs_NRC-1f.sig;PQ_Recov._set_2_4mM_050min_vs_NRC-1f.sig;PQ_Recov._set_2_4mM_060min_vs_NRC-1f.sig;PQ_Recov._set_2_4mM_120min_vs_NRC-1f.sig;PQ_Recov._set_2_4mM_240min_vs_NRC-1f.sig;PQ_Recov._set_1_4mM_000min_vs_…
iron	15	16751342, 18160043	fe__2000um_vs_NRC-1;fe__4000um_vs_NRC-1;fe__6000um_vs_NRC-1;fe__7000um_vs_NRC-1;feso4__-0001m_vs_NRC-1;feso4__0000m_vs_NRC-1;feso4__0005m_vs_NRC-1b;feso4__0010m_vs_NRC-1b;feso4__0015m_vs_NRC-1b;feso4__0020m_vs_NRC-1;feso4__0025m_vs_NRC-1b;feso4__0040m_vs_NRC-1;feso4__0080m_vs_NRC-1;feso4__0160m_vs_NRC-1;feso4__0320m_vs_NRC-1
irradiation	23	15140832, 16969339, 18160043	gamma4__2500gy-000min;gamma4__2500gy-010min;gamma4__2500gy-020min;gamma4__2500gy-030min;gamma4__2500gy-040min;gamma4__2500gy-050min;gamma4__2500gy-060min;gamma4__2500gy-120min;gamma4__2500gy-240min;gamma__2500gy-0000m;gamma__2500gy-0010m;gamma__2500gy-0020m;gamma__2500gy-0030m;gamma__2500gy-0040m;gamma__2500gy-0060m;gamma__2500gy-0120m;gamma__2500gy-0240m;gamma__2500gy-0480m;gamma__2500gy-0960m;u…
low atp level	8	17785531	o2_set3_-0005_min_LO2_vs_NRC1f.sig;o2_set3_0000_min_L2HO2_vs_NRC1f.sig;o2_set3_0005_min_HO2_vs_NRC1f.sig;o2_set3_0010_min_HO2_vs_NRC1f.sig;o2_set3_0020_min_HO2_vs_NRC1f.sig;o2_set3_0030_min_HO2_vs_NRC1f.sig;o2_set3_0045_min_HO2_vs_NRC1f.sig;o2_set3_0090_min_HO2_vs_NRC1f.sig
low oxygen	28	17785531, 18160043	o2_set1_-001m_L2H_005_vs_NRC-1c;o2_set1_0367m_H2L_215_vs_NRC-1c;o2_set1_0372m_H2L_079_vs_NRC-1c;o2_set1_0382m_H2L_048_vs_NRC-1c;o2_set1_0387m_L_041_vs_NRC-1c;o2_set1_0392m_L_037_vs_NRC-1c;o2_set1_0397m_L_035_vs_NRC-1c;o2_set1_0407m_L_030_vs_NRC-1c;o2_set1_0417m_L_027_vs_NRC-1c;o2_set1_0432m_L_024_vs_NRC-1c;o2_set1_0477m_L_017_vs_NRC-1c;o2_set1_0567m_L_011_vs_NRC-1c;o2_set1_0747m_L_008_vs_NRC-1c;o…
low paraquat constant	8	20664639	PQ_Const._set_1_0.25mM_000m_vs_NRC-1f.sig;PQ_Const._set_1_0.25mM_005m_vs_NRC-1f.sig;PQ_Const._set_1_0.25mM_010m_vs_NRC-1f.sig;PQ_Const._set_1_0.25mM_020m_vs_NRC-1f.sig;PQ_Const._set_1_0.25mM_040m_vs_NRC-1f.sig;PQ_Const._set_1_0.25mM_080m_vs_NRC-1f.sig;PQ_Const._set_1_0.25mM_160m_vs_NRC-1f.sig;PQ_Const._set_1_0.25mM_320m_vs_NRC-1f.sig
low2high O2	7	17785531, 18160043	o2_set1_-001m_L2H_005_vs_NRC-1c;o2_set1_0001m_L2H_500_vs_NRC-1c;o2_set1_0750m_L2H_540_vs_NRC-1c;o2_set1_0755m_L2H_825_vs_NRC-1c;o2_set1_0760m_L2H_847_vs_NRC-1c;o2_set1_0770m_L2H_852_vs_NRC-1c;o2_set1_0780m_L2H_847_vs_NRC-1c
manganese	9	16751342	ura3_Mn_0800um_a_vs_NRC-1d.sig;ura3_Mn_0800um_b_vs_NRC-1d.sig;ura3_Mn_1500um_a_vs_NRC-1d.sig;ura3_Mn_1500um_b_vs_NRC-1d.sig;ura3_Mn_1000um_a_vs_NRC-1d.sig;ura3_Mn_1000um_b_vs_NRC-1d.sig;mn__0800um_vs_NRC-1;mn__1000um_vs_NRC-1;mn__1500um_vs_NRC-1
medium atp level	6	17785531	o2_set3_0060_min_HO2_vs_NRC1f.sig;o2_set3_0120_min_HO2_vs_NRC1f.sig;o2_set3_0180_min_HO2_vs_NRC1f.sig;o2_set3_0240_min_HO2_vs_NRC1f.sig;o2_set3_0300_min_HO2_vs_NRC1f.sig;o2_set3_0420_min_HO2_vs_NRC1f.sig
metal chelation	8	16751342, 21109526	Dip_0.025_vs_NRC-1d.sig;Dip_0.100_vs_NRC-1d.sig;Dip_0.250_vs_NRC-1d.sig;Dip_0.000_vs_NRC-1d.sig;ura3_0min_1mM_EDTA_vs_NRC1-h1.sig;ura3_20min_1mM_EDTA_vs_NRC1-h1.sig;ura3_40min_1mM_EDTA_vs_NRC1-h1.sig;ura3_60min_1mM_EDTA_vs_NRC1-h1.sig
nickel	8	16751342, 18160043	Ni_0.5_vs_NRC-1d.sig;Ni_0.75_vs_NRC-1d.sig;Ni_1.5_vs_NRC-1d.sig;Ni_0.0_vs_NRC-1d.sig;ni__0000um_vs_NRC-1c;ni__0500um_vs_NRC-1c;ni__0750um_vs_NRC-1c;ni__1500um_vs_NRC-1c
oxygen	61	17785531, 18160043	o2_set1_-001m_L2H_005_vs_NRC-1c;o2_set1_0001m_L2H_500_vs_NRC-1c;o2_set1_0005m_H_922_vs_NRC-1c;o2_set1_0010m_H_947_vs_NRC-1c;o2_set1_0020m_H_937_vs_NRC-1c;o2_set1_0030m_H_931_vs_NRC-1c;o2_set1_0045m_H_939_vs_NRC-1c;o2_set1_0090m_H_941_vs_NRC-1c;o2_set1_0180m_H_930_vs_NRC-1c;o2_set1_0360m_H_903_vs_NRC-1c;o2_set1_0362m_H2L_860_vs_NRC-1c;o2_set1_0367m_H2L_215_vs_NRC-1c;o2_set1_0372m_H2L_079_vs_NRC-1c…
paraquat	50	20664639	PQ_Const._set_3_4mM_005min_vs_NRC-1h1.sig;PQ_Const._set_3_4mM_010min_vs_NRC-1h1.sig;PQ_Const._set_3_4mM_020min_vs_NRC-1h1.sig;PQ_Const._set_3_4mM_040min_vs_NRC-1h1.sig;PQ_Const._set_3_4mM_080min_vs_NRC-1h1.sig;PQ_Const._set_3_4mM_160min_vs_NRC-1h1.sig;PQ_Const._set_4_4mM_-001min_vs_NRC-1h1.sig;PQ_Const._set_4_4mM_005min_vs_NRC-1h1.sig;PQ_Const._set_4_4mM_010min_vs_NRC-1h1.sig;PQ_Const._set_4_4mM_…
paraquat constant	32	20664639	PQ_Const._set_3_4mM_005min_vs_NRC-1h1.sig;PQ_Const._set_3_4mM_010min_vs_NRC-1h1.sig;PQ_Const._set_3_4mM_020min_vs_NRC-1h1.sig;PQ_Const._set_3_4mM_040min_vs_NRC-1h1.sig;PQ_Const._set_3_4mM_080min_vs_NRC-1h1.sig;PQ_Const._set_3_4mM_160min_vs_NRC-1h1.sig;PQ_Const._set_4_4mM_-001min_vs_NRC-1h1.sig;PQ_Const._set_4_4mM_005min_vs_NRC-1h1.sig;PQ_Const._set_4_4mM_010min_vs_NRC-1h1.sig;PQ_Const._set_4_4mM_…
ros	83	20664639	H2O2_Const._set_3_25mM_-001min_vs_NRC-1h1.sig;H2O2_Const._set_3_25mM_005min_vs_NRC-1h1.sig;H2O2_Const._set_3_25mM_010min_vs_NRC-1h1.sig;H2O2_Const._set_3_25mM_020min_vs_NRC-1h1.sig;H2O2_Const._set_3_25mM_040min_vs_NRC-1h1.sig;H2O2_Const._set_3_25mM_080min_vs_NRC-1h1.sig;H2O2_Const._set_3_25mM_160min_vs_NRC-1h1.sig;H2O2_Const._set_4_25mM_-001min_vs_NRC-1h1.sig;H2O2_Const._set_4_25mM_005min_vs_NRC-…
ros constant	47	20664639	H2O2_Const._set_3_25mM_-001min_vs_NRC-1h1.sig;H2O2_Const._set_3_25mM_005min_vs_NRC-1h1.sig;H2O2_Const._set_3_25mM_010min_vs_NRC-1h1.sig;H2O2_Const._set_3_25mM_020min_vs_NRC-1h1.sig;H2O2_Const._set_3_25mM_040min_vs_NRC-1h1.sig;H2O2_Const._set_3_25mM_080min_vs_NRC-1h1.sig;H2O2_Const._set_3_25mM_160min_vs_NRC-1h1.sig;H2O2_Const._set_4_25mM_-001min_vs_NRC-1h1.sig;H2O2_Const._set_4_25mM_005min_vs_NRC-…
ros recovery	36	20664639	H2O2_Recov._set_3_25mM_000min_vs_NRC-1f.sig;H2O2_Recov._set_3_25mM_010min_vs_NRC-1f.sig;H2O2_Recov._set_3_25mM_020min_vs_NRC-1f.sig;H2O2_Recov._set_3_25mM_030min_vs_NRC-1f.sig;H2O2_Recov._set_3_25mM_040min_vs_NRC-1f.sig;H2O2_Recov._set_3_25mM_050min_vs_NRC-1f.sig;H2O2_Recov._set_3_25mM_060min_vs_NRC-1f.sig;H2O2_Recov._set_3_25mM_120min_vs_NRC-1f.sig;H2O2_Recov._set_3_25mM_240min_vs_NRC-1f.sig;PQ_…
uv	5	15140832, 18160043	uv__000jm2_CL_060m;uv__200jm2_D_030m;uv__200jm2_D_060m;uv__200jm2_L_030m;uv__200jm2_L_060m
