# Supplementary material for: Evolution of context dependent regulation by expansion of feast/famine regulatory proteins
Source: BMC Syst Biol. 2014 Nov 14;8:122. doi: 10.1186/s12918-014-0122-2 (PMC4236453; doi:10.1186/s12918-014-0122-2)
Supplement: Additional file 12: Table S11. — FFRP Expression Pattern Correlation Coefficients. [file 12918_2014_122_MOESM12_ESM.xlsx]

## Sheet: SupplementaryTable_FFRP_Express
Table S11. FFRP Expression Pattern Correlation Coefficients
	asnC	trh2	trh3	trh4	trh6	trh7	vng1179C	vng1237C
asnC		0.671429	0.466387	0.187675	0.496639	0.227451	0.488796	0.385714	Correlation Coefficient
trh2	1.68643e-05		0.185154	0.321289	0.913725	0.319328	0.852381	0.807563
trh3	0.00516638	0.285744		-0.32437	0.178151	-0.222129	0.285154	0.291877
trh4	0.279144	0.0603224	0.0577979		0.307843	0.457143	0.235014	0.17591
trh6	0.00270922	0	0.304608	0.0723865		0.27423	0.911204	0.893277
trh7	0.188185	0.0619742	0.198946	0.00622783	0.110908		0.153221	0.123249
vng1179C	0.00321938	6.6907e-08	0.0969779	0.173616	0	0.378075		0.955742
vng1237C	0.0227865	2.71434e-07	0.0891016	0.310809	0	0.479091	0
	P-value
