# Supplementary material for: Evolution of context dependent regulation by expansion of feast/famine regulatory proteins
Source: BMC Syst Biol. 2014 Nov 14;8:122. doi: 10.1186/s12918-014-0122-2 (PMC4236453; doi:10.1186/s12918-014-0122-2)
Supplement: Additional file 13: Table S12. — Estimation of type-I functional divergence coefficent (site specific rate shift of amino acids) between the RAM domains of 8 FFRPs from H. salinarum NRC-1. [file 12918_2014_122_MOESM13_ESM.xlsx]

## Sheet: Sheet1
Table S12. Estimation of type-I functional divergence coefficent (site specific rate shift of amino acids) between the RAM domains of 8 FFRPs from H. salinarum NRC-1.
	AsnC	Trh2	Trh3	Trh4	Trh6	Trh7	VNG1179C	VNG1237C
AsnC		1.00 ± 0.41	0.53 ± 0.15	0.32 ± 0.11	0.44 ± 0.14	0.55 ± 0.15	0.41 ± 0.40	0.31 ± 0.25	Type-I Functional Divergence (θij ± SE)
Trh2	1.8 x 10-2		0.80 ± 0.19	0.84 ± 0.13	0.69 ± 0.19	1.00 ± 0.14	0.56 ± 0.33	0.40 ± 0.23
Trh3	3.4 x 10-4	3.6 x 10-5		0.40 ± 0.08	0.54 ± 0.09	0.75 ± 0.11	0.87 ± 0.15	0.92 ± 0.16
Trh4	3.1 x 10-3	2.0 x 10-10	2.6 x 10-6		0.60 ± 0.08	0.66 ± 0.08	0.96 ± 0.11	0.59 ± 0.12
Trh6	2.0 x 10-3	3.3 x 10-4	4.6 x 10-9	1.4 x 10-13		0.79 ± 0.10	0.97 ± 0.18	0.67 ± 0.15
Trh7	4.5 x 10-4	1.2 x 10-11	2.4 x 10-11	1.4 x 10-14	6.5 x 10-15		0.91 ± 0.13	1.16 ± 0.14
VNG1179C	0.3	9.5 x 10-2	3.8 x 10-8	1.3 x 10-16	2.0 x 10-7	4.1 x 10-11		0.87 ± 0.20
VNG1237C	0.22	8.5 x 10-2	2.0 x 10-8	6.1 x 10-7	2.5 x 10-5	5.5 x 10-16	3.2 x 10-5
	p-value
		Significant amount of type-I functional diverence discovered betwteen FFRPs.
