# Supplementary material for: Evolution of context dependent regulation by expansion of feast/famine regulatory proteins
Source: BMC Syst Biol. 2014 Nov 14;8:122. doi: 10.1186/s12918-014-0122-2 (PMC4236453; doi:10.1186/s12918-014-0122-2)
Supplement: Additional file 14: Table S13. — Environmental contexts with a significant change in FFRP expression (FC ≥ +/- 1.75). [file 12918_2014_122_MOESM14_ESM.xlsx]

## Sheet: Sheet1
Table S13. Environmental contexts with a significant change in FFRP expression (FC ≥ +/- 1.75).
Environmental Contexts	FFRP Gene Name	FFRP	Maximum Fold Change
copper	AsnC	VNG1377G	2.45471
dark	AsnC	VNG1377G	2.11836
gamma	AsnC	VNG1377G	2.19786
glucose perturbation	AsnC	VNG1377G	1.96336
growth	AsnC	VNG1377G	2.24388
h202 recovery	AsnC	VNG1377G	1.79473
h202	AsnC	VNG1377G	1.79473
high copper	AsnC	VNG1377G	2.45471
high light	AsnC	VNG1377G	2.95801
high oxygen	AsnC	VNG1377G	3.74111
high paraquat constant	AsnC	VNG1377G	1.78238
high paraquat	AsnC	VNG1377G	1.78238
iron	AsnC	VNG1377G	1.99526
irradiation	AsnC	VNG1377G	2.19786
low atp level	AsnC	VNG1377G	2.50611
low oxygen	AsnC	VNG1377G	2.50611
low2high	AsnC	VNG1377G	3.67282
medium atp level	AsnC	VNG1377G	2.17771
oxygen	AsnC	VNG1377G	3.74111
paraquat constant	AsnC	VNG1377G	1.78238
paraquat	AsnC	VNG1377G	1.78238
ros constant	AsnC	VNG1377G	1.78238
ros recovery	AsnC	VNG1377G	1.79473
ros	AsnC	VNG1377G	1.79473
copper	VNG1179C	VNG1179C	2.1928
dark	VNG1179C	VNG1179C	1.99067
edta	VNG1179C	VNG1179C	2.18776
growth	VNG1179C	VNG1179C	2.16272
h202 recovery	VNG1179C	VNG1179C	3.01301
h202	VNG1179C	VNG1179C	3.01301
high copper	VNG1179C	VNG1179C	2.1928
high light	VNG1179C	VNG1179C	3.90841
high oxygen	VNG1179C	VNG1179C	4.14954
high paraquat constant	VNG1179C	VNG1179C	1.80302
high paraquat recovery	VNG1179C	VNG1179C	1.95434
high paraquat	VNG1179C	VNG1179C	1.95434
iron	VNG1179C	VNG1179C	1.92752
low atp level	VNG1179C	VNG1179C	2.51189
h202 constant	VNG1179C	VNG1179C	1.93642
low oxygen	VNG1179C	VNG1179C	2.2751
low2high	VNG1179C	VNG1179C	1.96336
manganese	VNG1179C	VNG1179C	1.80717
medium atp level	VNG1179C	VNG1179C	4.14954
metal chelation	VNG1179C	VNG1179C	2.18776
oxygen	VNG1179C	VNG1179C	4.14954
paraquat constant	VNG1179C	VNG1179C	1.80302
paraquat	VNG1179C	VNG1179C	1.95434
ros constant	VNG1179C	VNG1179C	1.93642
ros recovery	VNG1179C	VNG1179C	3.01301
ros	VNG1179C	VNG1179C	3.01301
dark	VNG1237C	VNG1237C	2.15774
growth	VNG1237C	VNG1237C	1.97697
h202 recovery	VNG1237C	VNG1237C	1.85353
h202	VNG1237C	VNG1237C	1.85353
high light	VNG1237C	VNG1237C	3.22849
high oxygen	VNG1237C	VNG1237C	2.36592
low atp level	VNG1237C	VNG1237C	1.88365
low oxygen	VNG1237C	VNG1237C	1.99526
low2high	VNG1237C	VNG1237C	2.09894
oxygen	VNG1237C	VNG1237C	2.36592
ros recovery	VNG1237C	VNG1237C	1.85353
ros	VNG1237C	VNG1237C	1.85353
copper	Trh2	VNG1285G	1.87068
dark	Trh2	VNG1285G	1.89671
growth	Trh2	VNG1285G	1.96789
h202 recovery	Trh2	VNG1285G	1.80302
h202	Trh2	VNG1285G	1.80302
high copper	Trh2	VNG1285G	1.87068
high light	Trh2	VNG1285G	3.27341
high oxygen	Trh2	VNG1285G	2.5293
iron	Trh2	VNG1285G	2.0797
low oxygen	Trh2	VNG1285G	2.02302
low2high	Trh2	VNG1285G	2.30144
oxygen	Trh2	VNG1285G	2.5293
ros recovery	Trh2	VNG1285G	1.80302
ros	Trh2	VNG1285G	1.80302
copper	Trh3	VNG1816G	2.1727
dark	Trh3	VNG1816G	2.14289
high copper	Trh3	VNG1816G	2.1727
high light	Trh3	VNG1816G	3.89045
high oxygen	Trh3	VNG1816G	2.13304
low atp level	Trh3	VNG1816G	1.77828
low oxygen	Trh3	VNG1816G	2.01837
low2high	Trh3	VNG1816G	1.87499
oxygen	Trh3	VNG1816G	2.13304
gamma	Trh4	VNG2094G	1.8239
growth	Trh4	VNG2094G	1.78238
high light	Trh4	VNG2094G	2.91072
irradiation	Trh4	VNG2094G	1.8239
copper	Trh6	VNG1351G	1.81134
dark	Trh6	VNG1351G	1.75792
growth	Trh6	VNG1351G	2.12324
h202 recovery	Trh6	VNG1351G	1.86638
h202	Trh6	VNG1351G	1.86638
high copper	Trh6	VNG1351G	1.81134
high light	Trh6	VNG1351G	2.37137
high oxygen	Trh6	VNG1351G	2.74157
iron	Trh6	VNG1351G	2.0797
low atp level	Trh6	VNG1351G	2.0893
low2high	Trh6	VNG1351G	2.41546
oxygen	Trh6	VNG1351G	2.74157
ros recovery	Trh6	VNG1351G	1.86638
ros	Trh6	VNG1351G	1.86638
edta	Trh7	VNG1123G	1.78238
gamma	Trh7	VNG1123G	1.95434
glucose perturbation	Trh7	VNG1123G	1.88799
growth	Trh7	VNG1123G	2.32809
h202 recovery	Trh7	VNG1123G	1.89671
h202	Trh7	VNG1123G	1.89671
high light	Trh7	VNG1123G	4.50817
high oxygen	Trh7	VNG1123G	1.79473
high paraquat recovery	Trh7	VNG1123G	2.31206
high paraquat	Trh7	VNG1123G	2.31206
iron	Trh7	VNG1123G	1.75792
irradiation	Trh7	VNG1123G	1.95434
low oxygen	Trh7	VNG1123G	1.97697
metal chelation	Trh7	VNG1123G	1.78238
nickel	Trh7	VNG1123G	1.80302
oxygen	Trh7	VNG1123G	1.97697
paraquat constant	Trh7	VNG1123G	1.79473
paraquat	Trh7	VNG1123G	2.31206
ros constant	Trh7	VNG1123G	1.79473
ros recovery	Trh7	VNG1123G	2.31206
ros	Trh7	VNG1123G	2.31206
