# Supplementary material for: Evolution of context dependent regulation by expansion of feast/famine regulatory proteins
Source: BMC Syst Biol. 2014 Nov 14;8:122. doi: 10.1186/s12918-014-0122-2 (PMC4236453; doi:10.1186/s12918-014-0122-2)
Supplement: Additional file 15: Table S14. — Conditional activation by an FFRP on its target genes. [file 12918_2014_122_MOESM15_ESM.xlsx]

## Sheet: Sheet1
Table S14. Conditional activation by an FFRP on its target genes.
			Median Correlation			Variance Correlation
Environmental Contexts	FFRP Gene	FFRP	Median Correlation	Premuted P-value	BH Corrected P-Value	Correlation Coefficient	P-Value	BH Corrected P-Value	Correlated Target Genes
High PQ Constant	AsnC	VNG1377G	0.705242	0.00028	0.00672	-0.717547	7.91786e-05	0.000243692	VNG0405C,VNG0421C,VNG0865C,VNG0867G,VNG1069C,VNG1297C,VNG1323C,VNG1608C,VNG1688C,VNG1689G,VNG1690G,VNG1691G,VNG1692G,VNG1693G,VNG1695G,VNG1697G,VNG1698G,VNG1699C,VNG1700G,VNG1701G,VNG1702G,VNG1703G,VNG1705G,VNG1706G,VNG1707G,VNG1709G,VNG1711G,VNG1713G,VNG1714G,VNG1715G,VNG1716G,VNG1718G,VNG1719G,VNG1735C,VNG1779C,VNG1941C,VNG2307C,VNG2474C,VNG0124C,VNG1874C,VNG2555C,VNG0002G,VNG0003C,VNG0133G,VNG…
ROS Constant	AsnC	VNG1377G	0.483331	0.001	0.012	-0.419637	0.00332165	0.00664331	VNG0255C,VNG0256H,VNG0363G,VNG0405C,VNG0421C,VNG0631C,VNG0865C,VNG0867G,VNG1069C,VNG1297C,VNG1323C,VNG1608C,VNG1688C,VNG1689G,VNG1690G,VNG1691G,VNG1692G,VNG1693G,VNG1695G,VNG1697G,VNG1698G,VNG1699C,VNG1700G,VNG1701G,VNG1702G,VNG1703G,VNG1705G,VNG1706G,VNG1707G,VNG1709G,VNG1711G,VNG1713G,VNG1714G,VNG1715G,VNG1716G,VNG1718G,VNG1719G,VNG1735C,VNG1779C,VNG1941C,VNG2307C,VNG2369C,VNG2474C,VNG0045C,VNG…
ROS	AsnC	VNG1377G	0.344206	1e-05	0.00048	-0.303562	0.00527418	0.00958941	VNG0110C,VNG0255C,VNG0256H,VNG0363G,VNG0405C,VNG0421C,VNG0631C,VNG0865C,VNG0867G,VNG1069C,VNG1297C,VNG1323C,VNG1608C,VNG1688C,VNG1689G,VNG1690G,VNG1691G,VNG1692G,VNG1693G,VNG1695G,VNG1697G,VNG1698G,VNG1699C,VNG1700G,VNG1701G,VNG1702G,VNG1703G,VNG1705G,VNG1706G,VNG1707G,VNG1709G,VNG1711G,VNG1713G,VNG1714G,VNG1715G,VNG1716G,VNG1718G,VNG1719G,VNG1735C,VNG1779C,VNG1941C,VNG2307C,VNG2369C,VNG2466C,VNG…
Hight Light	VNG1237C	VNG1237C	0.601872	0.007	0.028	0.581882	7.51725e-06	3.34222e-05	VNG1238C,VNG2296C,VNG0247C,VNG0277G,VNG0307G,VNG0308G,VNG0309C,VNG0870G,VNG1528G,VNG1622G,VNG1759G,VNG1859G,VNG2397G,VNG0244H,VNG0594H,VNG1229H,VNG1891H,VNG1956H,VNG2414H,VNG1672H,VNG0300C,VNG0566C,VNG1228C,VNG1398C,VNG1681C,VNG1687C,VNG0598C,VNG0137G,VNG0172G,VNG1030G,VNG1033G,VNG1607G,VNG1951G,VNG1621H,VNG0198H,VNG0492H,VNG1239H,VNG2174H,VNG2297H,VNG6424H
High Oxygen	Trh2	VNG1285G	0.812888	0.005	0.0466667	0.811368	5.86528e-09	1.174e-07	VNG1574G,VNG1576G,VNG2363G,VNG2365G,VNG0172G,VNG1951G,VNG0697H,VNG2034H,VNG6430C,VNG6437C,VNG6396H,VNG6411H,VNG6432H,VNG6397H,VNG6408G,VNG6401H,VNG6412H,VNG6427H,VNG6404H,VNG6406H,VNG6407H,VNG6409H,VNG6413H,VNG6416H,VNG6429H,VNG6431H,VNG6144G
Low Oxygen	Trh2	VNG1285G	0.753974	0.005	0.0466667	0.778812	1.05406e-06	7e-06	VNG1574G,VNG1576G,VNG2363G,VNG2365G,VNG0172G,VNG1951G,VNG2034H,VNG6430C,VNG6437C,VNG6396H,VNG6411H,VNG6432H,VNG6397H,VNG6408G,VNG6401H,VNG6412H,VNG6427H,VNG6404H,VNG6406H,VNG6407H,VNG6409H,VNG6416H,VNG6429H,VNG6431H,VNG6144G
Oxygen	Trh2	VNG1285G	0.752009	0.001	0.028	0.807536	3.76838e-15	1.508e-13	VNG1574G,VNG1576G,VNG2363G,VNG2365G,VNG0172G,VNG1951G,VNG2034H,VNG6430C,VNG6437C,VNG6396H,VNG6411H,VNG6432H,VNG6397H,VNG6408G,VNG6401H,VNG6412H,VNG6427H,VNG6404H,VNG6406H,VNG6407H,VNG6409H,VNG6413H,VNG6416H,VNG6429H,VNG6431H,VNG6144G
PQ = paraquat; ROS = reactive oxygen species.
