# Supplementary material for: Evolution of context dependent regulation by expansion of feast/famine regulatory proteins
Source: BMC Syst Biol. 2014 Nov 14;8:122. doi: 10.1186/s12918-014-0122-2 (PMC4236453; doi:10.1186/s12918-014-0122-2)
Supplement: Additional file 16: Table S15. — Conditional repression by an FFRP on its target genes. [file 12918_2014_122_MOESM16_ESM.xlsx]

## Sheet: Sheet1
Table S15. Conditional repression by an FFRP on its target genes.
			Median Correlation			Variance Correlation
Environmental Contexts	FFRP Gene	FFRP	Median Correlation	Premuted P-value	BH Corrected P-Value	Correlation Coefficient	P-Value	BH Corrected P-Value	Correlated Target Genes
Growth	VNG1237C	VNG1237C	-0.566611	1e-05	8e-05	0.498603	3.9821e-08	8.557e-07	VNG1608C,VNG1688C,VNG1689G,VNG1690G,VNG1691G,VNG1692G,VNG1693G,VNG1695G,VNG1697G,VNG1698G,VNG1699C,VNG1700G,VNG1701G,VNG1702G,VNG1703G,VNG1705G,VNG1706G,VNG1707G,VNG1709G,VNG1711G,VNG1713G,VNG1714G,VNG1715G,VNG1716G,VNG1718G,VNG1719G,VNG1150G,VNG1553G,VNG1554G,VNG1555G,VNG1557G,VNG1433G,VNG2415H,VNG1487H,VNG0565C,VNG0564H,VNG0570H,VNG0568C,VNG2138G,VNG2139G,VNG2140G,VNG2141G,VNG2142G,VNG2143G,VNG…
High Oxygen	VNG1237C	VNG1237C	-0.655241	0.002	0.0096	0.569769	0.000435852	0.00144166	VNG0964C,VNG1688C,VNG1689G,VNG1690G,VNG1691G,VNG1692G,VNG1693G,VNG1695G,VNG1697G,VNG1698G,VNG1699C,VNG1700G,VNG1701G,VNG1702G,VNG1703G,VNG1705G,VNG1706G,VNG1707G,VNG1709G,VNG1711G,VNG1713G,VNG1714G,VNG1715G,VNG1716G,VNG1718G,VNG1719G,VNG1150G,VNG1433G,VNG0049H,VNG1487H,VNG0563G,VNG0565C,VNG0568C,VNG2138G,VNG2139G,VNG2140G,VNG2141G,VNG2142G,VNG2143G,VNG0966G,VNG2546G,VNG0192G,VNG0194H,VNG1376H
Oxygen	VNG1237C	VNG1237C	-0.665976	1e-05	8e-05	0.478277	9.67944e-05	0.00041624	VNG0964C,VNG1688C,VNG1689G,VNG1690G,VNG1691G,VNG1692G,VNG1693G,VNG1695G,VNG1697G,VNG1698G,VNG1699C,VNG1700G,VNG1701G,VNG1702G,VNG1703G,VNG1705G,VNG1706G,VNG1707G,VNG1709G,VNG1711G,VNG1713G,VNG1714G,VNG1715G,VNG1716G,VNG1718G,VNG1719G,VNG1150G,VNG1433G,VNG0049H,VNG1487H,VNG0563G,VNG0565C,VNG0564H,VNG0568C,VNG2138G,VNG2139G,VNG2140G,VNG2141G,VNG2142G,VNG0966G,VNG0192G,VNG0194H,VNG1376H
