# Supplementary material for: Evolution of context dependent regulation by expansion of feast/famine regulatory proteins
Source: BMC Syst Biol. 2014 Nov 14;8:122. doi: 10.1186/s12918-014-0122-2 (PMC4236453; doi:10.1186/s12918-014-0122-2)
Supplement: Additional file 17: Table S16. — Plasmids and primers used to construct FFRP deletion strains. [file 12918_2014_122_MOESM17_ESM.xlsx]

## Sheet: Sheet1
Table S16. Plasmids and primers used to construct FFRP deletion strains.
Strain	Vector	Upstream Primer Forward	Upstream Primer Reverse	Downstream Primer Forward	Downstream Primer Reverse
∆ura3 ∆asnC (vng1377)	pNBK07	CGGTCGCGGCGTGTAATCGGT	GTCCGTGTCGTCTACATCCAT	GATGTAGACGACACGGACTGAACGCACGCCCGGCGGCAA	GCGACCTCGACTTCGAGGACA
∆ura3 ∆trh2 (vng1285)	pNBK07	CGCCATCATGAGTGAGGTTCC	CTCGTCCAGTCGGTCGCTCAT	AGCGACCGACTGGACGAGTAGTAGTACGCAATTCAGGTG	CCGTGCCGGTGAACCCGCTCA
∆ura3 ∆trh3 (vng1816)	pNBK07	GGGCGCGGGCGGTGGCGGGGC	CTGCTGGTCGATGTCGTCCAT	GACGACATCGACCAGCAGTGAGTCGAAGCGCTATTAGGC	AAGCTGGTGTCGTGCAGCGTC
∆ura3 ∆trh4 (vng2094)	pNBK07	CACGTTCTTCAGGACCTGCCG	GTCGAGGTTCTCGTAGGTCAT	ACCTACGAGAACCTCGACTAACCACCCCTCCGGGAACGC	CAGCTCGCCGTCGAGGCGTTC
∆ura3 ∆trh6 (vng1351)	pNBK07	TCGCGAACCCTGCGGTCAGGA	CGTGATGTCTCGGTCGTCCAT	GACGACCGAGACATCACGTAACGCGCCGCTAGGACCGCT	CTTCGATCTGGACGCCGGACT
∆ura3 ∆trh7 (vng1123)	pNBK07	GACCGTGCTGACCGGCCGGTA	GGCCACGTCGATCCCGACCAT	GTCGGGATCGACGTGGCCTGAGCGTCGTGGCGCTGGCGA	GTACACCGACGACGCGTTCGT
∆ura3 ∆vng1179	pNBK07	CCTTCGAGACCTTCGGCGCGA	ACAGGCCAACAGCACAGCCAT	GCTGTGCTGTTGGCCTGTTGATGCAGCGCCACCGCTTCG	GCGTGGACGCCATCGTGCAGG
∆ura3 ∆vng1237	pNBK07	GTCGAGGTGCCCGCCGTGCAG	GTCGAGCCCGTCGAGTGTCAT	ACACTCGACGGGCTCGACTAATATACCTCCTCTTTGGG	GTGATGATGTCGGCGTCGAG
Screening of chromosomal deletions used the upstream forward primer and downstream reverse primer.
