# Supplementary material for: Evolution of context dependent regulation by expansion of feast/famine regulatory proteins
Source: BMC Syst Biol. 2014 Nov 14;8:122. doi: 10.1186/s12918-014-0122-2 (PMC4236453; doi:10.1186/s12918-014-0122-2)
Supplement: Additional file 18: Table S17. — Plasmids and primers used to construct c-Myc over-expression for ChIP-chip studies. [file 12918_2014_122_MOESM18_ESM.xlsx]

## Sheet: Sheet1
Table S17. Plasmids and primers used to construct c-Myc over-expression for ChIP-chip studies.
Strain	Vector	Upstream Primer Forward	Upstream Primer Reverse	Cloning site
NRC1_vng1377cmyc	pMTFcmyc	ATGGATGTAGACGACACGGAC	CAGCGGCAGTTCCGGCGATTC	StuI
NRC1_vng1285cmyc	pMTFcmyc	ATGAGCGACCGACTGGACGAG	AGTCTCCGTCGCCGAGCCGCG	StuI
NRC1_vng1816cmyc	pMTFcmyc	ATGGACGACATCGACCAGCAG	CCCCAGCTTCTCGTCGAGGAT	StuI
NRC1_vng2094cmyc	pMTFcmyc	ATGACCTACGAGAACCTCGAC	CGCGTCGCCGTCGAGGTCGAG	StuI
NRC1_vng1351cmyc	pMTFcmyc	ATGGACGACCGAGACATCACG	CTCGTCGGCCAGCGCGGTGAC	StuI
NRC1_vng1123cmyc	pMTFcmyc	ATGGTCGGGATCGACGTGGCC	CTTGAGGCGTTCCTGGAGGAA	StuI
NRC1_vng1179cmyc	pMTFcmyc	ggaattccatATGGCTGTGCTGTTGGCCTGT	ggaattccatatgGGCGTCGGCGTCCAGGCGCTC	NdeI
NRC1_vng1237cmyc	pMTFcmyc	ATGACACTCGACGGGCTCGAC	TTCAGTATCGTTTGCAGACGG	StuI
