# Supplementary material for: Evolution of context dependent regulation by expansion of feast/famine regulatory proteins
Source: BMC Syst Biol. 2014 Nov 14;8:122. doi: 10.1186/s12918-014-0122-2 (PMC4236453; doi:10.1186/s12918-014-0122-2)
Supplement: Additional file 19: Table S18. — Complete defined media (CDM) recipe. [file 12918_2014_122_MOESM19_ESM.xls]

## Sheet: Sheet1
Table S18. Complete defined media (CDM) recipe.
Halobacterium defined medium (as of 7/1/05)
(adapted from Shand and Perez, 1999. pp. 414-424 in Seckbach (ed) Enigmatic Organisms…., Kluwer.)
Salts (per L)
	mM
NaCl	4.28M
MgSO4.7H2O	40
MOPS	40
KCl	27
NaH2PO4	0.167*
*0.167mM PO4 is sufficient, up to 2mM is ok, but more than 2mM results
in rapid decrease in OD over time.
Vitamins (per L)
Folic Acid	11.33uM
Thiamine HCl	14.82uM
Biotin	2.05uM
Amino Acids (per L)
	mM
L-ala	7.04948
L-arg-HCl	3.85796
L-asn	3.25422
L-asp	3.23026
L-cys	1.01737
L-gln	5.19615
L-glu	5.16119
L-gly	15.1488
L-his-HCl	0.438543
L-ile	1.14104
L-leu	4.08324
L-lys-HCl	4.05514
L-met	1.24894
L-phe	2.38062
L-pro	7.96593
L-ser	2.45747
L-thre	1.8108
L-trp	0.639426
L-tyr	0.267233
L-val	4.82243	<dispensable for growth
carbon source
glycerol	13.57mM
Trace metals	mM
MnSO4*H2O	0.01
FeSO4*7H2O	0.01
ZnSO4*7H2O	1e-05
CuSO4*5H2O	1e-05
